# Supplementary material for: Genome-Wide Meta-Analysis of Myopia and Hyperopia Provides Evidence for Replication of 11 Loci
Source: PLoS One. 2014 Sep 18;9(9):e107110. doi: 10.1371/journal.pone.0107110 (PMC4169415; doi:10.1371/journal.pone.0107110)
Supplement: Table S1 — Chromosomal regions selected to represent loci reported to exhibit genome-wide significant or suggestive association with myopia age at onset by Kiefer et al. (2013). (XLSX) [file pone.0107110.s011.xlsx]

## Sheet: Table S1 Selected Regions
Supplemental Table S1 - Chromosomal regions selected to represent loci reported to exhibit genome-wide significant or suggestive association with myopia age at onset by Kiefer et al (2013)
Reported SNP	Chromosome	Left	Right
rs6702767	1	198611170	199611170
rs11681122	2	146002533	147002533
rs17428076	2	172060182	173060182
rs1898585	2	177868696	178868696
rs1550094	2	232593640	233593640
rs1843303	3	3660124	4660124
rs7624084	3	142075975	143075975
rs1031004	4	80235873	81235873
rs5022942	4	81678990	82678990
rs7744813	6	73200010	74200010
rs12193446	6	129361731	130361731
rs9365619	6	163671736	164671736
rs2137277	8	40353819	41353819
chr8:60178580	8	59841134	60841134
rs10963578	9	17828649	18828649
rs11145746	9	70524200	71524200
rs4245599	10	59535761	60535761
rs6480859	10	78251954	79251954
rs745480	10	85476534	86476534
rs4367880	10	114285246	115285246
rs11602008	11	39605881	40605881
chr11:65348347	11	64604923	65604923
rs10736767	11	83814713	84814713
rs6487748	12	8827035	9827035
rs3138142	12	53901852	54901852
rs4291789	13	98970922	99970922
rs61988414	14	40883193	41883193
chr14:54413001	14	52982751	53982751
rs524952	15	32293178	33293178
rs4778882	15	76669074	77669074
rs17648524	16	6899684	7899684
rs2908972	17	10847984	11847984
rs10512441	17	27763758	28763758
rs9902755	17	44075725	45075725
chr17:79585492	17	76931708	77424390
