# Supplementary material for: Genome-Wide Meta-Analysis of Myopia and Hyperopia Provides Evidence for Replication of 11 Loci
Source: PLoS One. 2014 Sep 18;9(9):e107110. doi: 10.1371/journal.pone.0107110 (PMC4169415; doi:10.1371/journal.pone.0107110)
Supplement: Table S2 — Association results in our discovery meta-analysis for the complete set of SNPs selected to represent loci reported to exhibit genome-wide significant or suggestive association with myopia age at onset by Kiefer et al. (2013). (XLSX) [file pone.0107110.s012.xlsx]

## Sheet: Table S2 - Complete Set of SNPs
Supplemental Table S2 - Association results in our discovery meta-analysis for the complete set of SNPs selected to represent loci reported to exhibit genome-wide significant or suggestive association with myopia age at onset by Kiefer et al (2013)
Marker	Chromosome	bp	Myopia Z Score	Myopia P Value	Myopia Direction of Effect (AREDS-KORA-FES-MESA-OGPT-RSI-RSII-RSIII-ERF)	Hyperopia Z Score	Hyperopia P Value	Hyperopia Direction of Effect (AREDS-KORA-FES-MESA-OGPT-RSI-RSII-RSIII-ERF)
rs10919918	1	198611235	-1.971	0.04874	+---++---	1.528	0.1264	-+++-++++
rs2808515	1	198612947	-3.482	0.000497	----+----	2.437	0.0148	+++++++++
rs11808990	1	198613001	1.97	0.04882	-+++--+++	-1.526	0.1271	+---+----
rs2808516	1	198615598	1.112	0.2661	++++++-++	-0.57	0.569	--+--++++
rs7521670	1	198616044	-1.098	0.272	------+--	0.56	0.5757	++-++----
rs2808517	1	198616389	-1.111	0.2664	------+--	0.567	0.5707	++-++----
rs2808518	1	198619340	-1.115	0.2649	------+--	0.567	0.5707	++-++----
rs4915433	1	198622815	-1.965	0.04944	+---++---	1.517	0.1293	-+++-++++
rs10494813	1	198624737	-2.268	0.02333	---+-----	1.223	0.2213	-++--++++
rs2790107	1	198627893	-1.108	0.2677	------+--	0.546	0.5853	++-++----
rs2808519	1	198628537	1.237	0.216	++++++-++	-0.438	0.6611	--+--++++
rs2808520	1	198628657	1.171	0.2415	++++++-++	-0.575	0.5654	--+--++++
rs2790106	1	198631112	1.221	0.2222	++++++-++	-0.572	0.567	--+--++++
rs12141471	1	198631496	1.664	0.09611	-+++--+++	-1.325	0.1853	+---+----
rs16846614	1	198632278	-0.309	0.757	+---?+---	-0.603	0.5468	++++?---+
rs4915434	1	198632586	-1.405	0.1602	--------+	0.608	0.5432	+++++----
rs12141206	1	198632714	1.77	0.07672	++++--+++	-1.411	0.1582	+---+----
rs6664603	1	198633080	3.556	0.0003769	++++-++++	-2.4	0.01641	---------
rs6671104	1	198634792	-2.416	0.01571	+---+----	1.986	0.04707	-+++-++++
rs1572768	1	198634975	3.313	0.0009235	++++-++++	-2.698	0.006977	---------
rs7541353	1	198636243	2.415	0.01573	-+++-++++	-1.984	0.0473	+---+----
rs2790108	1	198636319	-3.337	0.0008479	----+----	2.695	0.007048	+++++++++
rs2808474	1	198636381	1.093	0.2743	++++++++-	-0.83	0.4068	-----++++
rs11802690	1	198638024	-2.411	0.01591	+---+----	1.986	0.04706	-+++-++++
rs12116976	1	198638437	2.41	0.01597	-+++-++++	-1.984	0.0472	+---+----
rs6657777	1	198638584	1.098	0.2721	++++++++-	-0.839	0.4013	-----++++
rs1128817	1	198641832	-1.115	0.265	--------+	0.859	0.3906	+++++----
rs4244146	1	198646937	0.628	0.5302	++?+?????	-1.826	0.06782	--?-?????
rs10919924	1	198654988	-0.317	0.7509	???-?-++?	0.605	0.5449	?????+--?
rs4414069	1	198658184	2.475	0.01332	++++-++++	-2.021	0.04326	+---+----
rs4256848	1	198659455	0.875	0.3813	+++-++++-	-0.321	0.7482	-----++++
rs6427826	1	198662369	-1.128	0.2592	------+-+	0.933	0.351	+++++--+-
rs4915438	1	198666329	-2.552	0.01071	----+----	2.038	0.04152	-+++-++++
rs6702494	1	198667165	2.506	0.01221	++++-++++	-2.031	0.04225	+---+----
rs10919926	1	198668888	1.107	0.2681	+++-++-+-	-0.925	0.355	-----++-+
rs10494814	1	198669718	2.499	0.01247	-+++-++++	-2.005	0.04501	+---+----
rs10919927	1	198670122	3.378	0.00073	++++-++++	-2.822	0.004766	+--------
rs7544904	1	198670966	-1.102	0.2706	---+--+-+	0.962	0.336	+++++--+-
rs4411153	1	198671574	-2.491	0.01272	+---+----	1.979	0.04785	-+++-++++
rs16846692	1	198672358	1.106	0.2688	+++-++-+-	-0.964	0.3352	-----++-+
rs4518934	1	198673551	3.364	0.0007669	++++-++++	-2.812	0.004923	+--------
rs12030637	1	198674805	-1.082	0.2792	---+--+-+	0.943	0.3454	+++++--+-
rs12129883	1	198676063	-0.672	0.5018	--???????	0.851	0.3946	++???????
rs6666661	1	198676138	1.088	0.2765	+++-++-+-	-0.966	0.3341	-----++-+
rs7547315	1	198677183	-2.492	0.01269	+---+----	1.947	0.05153	-+++-++++
rs12745931	1	198677594	0.335	0.7375	-+-+?-+++	0.833	0.4046	++++?-+--
rs10494816	1	198679096	0.663	0.5071	-+-?++--?	-0.902	0.3672	+--?+-+-?
rs11584286	1	198686624	0.006	0.9954	++--?++-+	-1.004	0.3153	++++?---+
rs12044341	1	198687492	1.3	0.1937	++--++++-	-1.355	0.1754	--++--+-+
rs10919933	1	198688045	1.274	0.2025	++--++++-	-1.319	0.1871	--++--+-+
rs4427435	1	198688089	2.4	0.01641	-+++--+++	-1.698	0.08951	+---++---
rs12095036	1	198690464	1.283	0.1993	++--++++-	-1.396	0.1628	--++--+-+
rs12117955	1	198692056	-1.89	0.05876	+---++---	1.2	0.2301	-+++-++++
rs10218685	1	198692420	1.319	0.1872	++--++++-	-1.423	0.1549	--++--+-+
rs7531710	1	198693408	1.309	0.1905	++--++++-	-1.418	0.1562	--++--+-+
rs10157694	1	198694511	-1.483	0.1382	--++----?	1.722	0.08501	++--++-+?
rs10919937	1	198695625	3.398	0.0006788	++++-++++	-2.778	0.005464	+--------
rs16846750	1	198697692	0.697	0.4856	++--++-+-	-1.311	0.19	---+--+-+
rs7535801	1	198698266	-2.347	0.0189	----++---	1.474	0.1404	-+++-++++
rs4570446	1	198699821	3.272	0.001069	++++-++++	-2.545	0.01094	+--------
rs4915441	1	198701923	3.378	0.0007307	++++-++++	-2.823	0.004756	+--------
rs4511151	1	198702432	0.595	0.5518	++--++-+-	-1.26	0.2075	---+--+-+
rs12021556	1	198703051	0.692	0.4889	++--++-+-	-1.321	0.1866	---+--+-+
rs7549170	1	198703744	0.691	0.4895	++--++-+-	-1.321	0.1866	---+--+-+
rs12058730	1	198704129	0.69	0.4902	++--++-+-	-1.331	0.1831	---+--+-+
rs9287107	1	198705324	0.624	0.5329	++--++---	-1.256	0.2091	---+--+-+
rs10494817	1	198708497	-0.74	0.4595	--++--+++	1.29	0.197	+++-++-+-
rs12146113	1	198709741	-2.032	0.04213	----++---	0.927	0.3537	-++---+++
rs16846759	1	198713508	-0.299	0.7651	--+---+++	0.538	0.5908	+--+++---
rs16846760	1	198713609	-0.725	0.4687	--++--+++	1.175	0.2401	+++-++-+-
rs11587936	1	198713809	0.05	0.9599	-+-+?-+++	1.292	0.1963	++++?-+--
rs20348	1	198713967	1.043	0.2971	++--+-+++	-0.027	0.9785	---+++--+
rs2589	1	198714018	-3.422	0.0006226	----+----	2.548	0.01082	-++++++++
rs10800703	1	198715805	3.303	0.0009579	-+++--+++	-2.21	0.02713	+---++---
rs7554949	1	198715881	3.281	0.001035	-+++--+++	-2.179	0.0293	+---++---
rs7546093	1	198716820	-0.629	0.5292	--++--+++	1.056	0.2908	+++-++-+-
rs4567307	1	198719121	-3.697	0.0002178	+---+----	2.812	0.004929	-+++-++++
rs4506486	1	198719943	-3.307	0.0009425	+---+----	2.465	0.01372	-++++++++
rs4471299	1	198720042	3.73	0.0001918	-+++-++++	-2.827	0.004692	+---+----
rs6427829	1	198721831	-2.517	0.01184	+---+---?	2.161	0.03071	-+++-+++?
rs6692356	1	198721945	1.553	0.1205	+++-?-+++	-1.259	0.208	---+?+---
rs10919946	1	198723047	1.35	0.1772	+++-?-+++	-0.878	0.3801	---+?+---
rs4498832	1	198724111	3.137	0.001709	-+++-++++	-2.398	0.01647	+---+----
rs6427830	1	198731426	-2.913	0.003577	----+----	2.028	0.04258	-+++-++++
rs6427832	1	198732627	-0.384	0.7007	+---?+-+-	0.497	0.619	-+++?-+-+
rs12122532	1	198732846	0.114	0.9092	-+++?-+-+	0.145	0.885	+---?+-+-
rs6427833	1	198736128	-0.027	0.9781	+----++++	-0.555	0.5786	-++---+--
rs6674109	1	198736293	1.155	0.248	++-+-+-+?	-0.746	0.4559	-++-+-+-?
rs6680807	1	198738087	-0.803	0.4222	+---+-+--	0.937	0.3487	--++-+-++
rs12132441	1	198739016	0.97	0.3321	++-+++---	-1.698	0.08951	----+-+++
rs10494825	1	198740102	-0.121	0.9033	--++--++-	0.375	0.7077	++---+--+
rs4417099	1	198740341	0.157	0.8755	+++++---+	1.146	0.2518	-+-++++++
rs6675963	1	198741858	-0.984	0.3252	--++--++-	-0.129	0.8975	++-+-----
rs10919959	1	198744975	0.185	0.8533	--++--+-+	-0.79	0.4298	++----+--
rs10919960	1	198746596	1.204	0.2286	+?++++---	-1.002	0.3164	-?--+-+++
rs7549548	1	198748178	-0.011	0.9908	++--+--+-	0.657	0.5109	--++++-++
rs4568863	1	198748202	0.255	0.7989	+++++---+	1.278	0.2014	++-+-++++
rs4335405	1	198748379	1.013	0.3109	++++++--+	-0.174	0.8616	----++++-
rs4418638	1	198748557	-0.184	0.854	-----+++-	-1.381	0.1673	+-+-+----
rs10919961	1	198749520	-1.65	0.09884	------++-	1.076	0.2821	++-+-++--
rs9659917	1	198750214	1.603	0.109	++++++--+	-1.039	0.2989	--+-+-+++
rs7515910	1	198753589	-0.109	0.9132	-----+++?	-1.224	0.2208	--+-+---?
rs7414513	1	198757887	-0.784	0.4328	-++----+-	-0.613	0.5396	+-----+--
rs12567052	1	198761039	-1.933	0.0532	------++-	1.353	0.176	++-+-++--
rs9645336	1	198762237	1.945	0.05173	++++++--+	-1.353	0.176	--+-+--++
rs10800706	1	198762718	0.532	0.5948	+++++--++	0.707	0.4798	-+-+-++-+
rs10919963	1	198764623	0.501	0.6162	+++-+---+	1.092	0.2749	--+++++++
rs4328101	1	198765051	-0.471	0.6378	---+-+++-	-1.116	0.2643	++-------
rs17692631	1	198767240	1.006	0.3144	--++?++++	-1.055	0.2916	---+?---+
rs11811022	1	198768653	0.225	0.8222	--+++++++	-1.232	0.218	++-------
rs10919966	1	198769192	0.315	0.7529	+++-+--++	0.641	0.5213	---+-++-+
rs10919967	1	198769294	0.517	0.6053	+++-+--++	0.561	0.5746	-+-+-++-+
rs11589333	1	198772864	0.309	0.7573	-+-+++-++	-1.738	0.08225	+-----0--
rs11591066	1	198772915	0.212	0.8318	-+-+++--+	-1.856	0.06346	+-----+--
rs6682828	1	198773719	-0.145	0.8844	+--+-++--	0.508	0.6115	-++--+-+-
rs12404079	1	198774133	-0.597	0.5504	-+--+--++	1.364	0.1726	++++-++--
rs6686605	1	198775191	0.409	0.6824	+--+-+++-	-1.229	0.2191	-++----+-
rs11590922	1	198775888	0.322	0.7475	-+-+++--+	-1.99	0.0466	+-----+--
rs6665988	1	198776534	-0.778	0.4366	-+--+--+-	0.129	0.8971	++-+--+-+
rs6690525	1	198776572	-0.323	0.7467	+-+---++-	1.977	0.04805	-+++++-++
rs7546483	1	198777379	-0.985	0.3246	-+--+--+-	0.523	0.601	++-+-++-+
rs4576681	1	198777519	0.756	0.4496	++++++--+	-0.529	0.5967	----+--++
rs7516247	1	198778089	-0.965	0.3346	-+--+--+-	0.532	0.5947	++-+-++-+
rs6703783	1	198780041	0.665	0.5062	+--+-+++-	-1.391	0.1641	-++----+-
rs6660637	1	198786644	0.588	0.5563	+--+-+++-	-1.026	0.3049	-++----+-
rs10919973	1	198787066	-0.315	0.7526	-----+++-	0.389	0.697	++++--+-+
rs12060793	1	198788035	-0.729	0.4659	+-----++-	1.56	0.1187	++++-+-++
rs12120084	1	198789189	-0.713	0.4759	------++-	0.66	0.509	++++-+---
rs12734513	1	198793240	-0.291	0.7712	++--?+---	0.533	0.5943	+-++?+---
rs10919976	1	198795882	0.743	0.4573	++++++--+	-0.679	0.4969	----+-+++
rs6427834	1	198797687	0.594	0.5523	+--+-+++-	-1.05	0.2935	-++----+-
rs3890735	1	198797981	-0.472	0.6371	-----+++-	0.283	0.7772	++++--+--
rs4332382	1	198798316	-1.373	0.1696	-++-+--+-	1.798	0.07223	+--+-++-+
rs6693825	1	198798546	0.494	0.6211	++-++---+	-0.437	0.6621	----++---
rs12125198	1	198799587	-0.465	0.6421	------++-	0.481	0.6307	++++-+---
rs6687711	1	198800396	1.377	0.1684	+--+-++-+	-1.816	0.06937	-++-+--+-
rs7518491	1	198800632	0.492	0.6226	++-++---+	-0.438	0.6616	----++---
rs7543730	1	198800871	-0.508	0.6116	-----+++-	0.58	0.5617	++++--+-+
rs6688734	1	198801935	-1.436	0.151	-++-+--+-	1.79	0.0734	+--+--+-+
rs4915204	1	198803675	0.516	0.6055	+++++---+	-0.558	0.5768	----++-+-
rs10800711	1	198805508	0.611	0.5413	+--+-+++-	-1.053	0.2923	-++----+-
rs16846923	1	198808817	1.31	0.1901	+--+-++-+	-1.802	0.07162	-++-+--+-
rs10800712	1	198811810	0.648	0.5167	+--+-+++-	-1.087	0.2772	-++----+-
rs16846928	1	198812328	1.337	0.1814	+--+-++-+	-1.757	0.07898	-++-+--+-
rs10919978	1	198812674	-0.538	0.5905	-++-+---+	0.925	0.3548	+--++++-+
rs10753877	1	198816213	0.509	0.6109	+++++---+	-0.551	0.5819	----++-+-
rs4353125	1	198817929	-0.637	0.5243	-++-+---+	1.074	0.2828	+--++++-+
rs6699100	1	198819011	-0.244	0.8069	--++-+++-	0.457	0.6476	++-+--+++
rs12092539	1	198821697	0.538	0.5904	+---+++++	-2.058	0.03962	+-+------
rs4504918	1	198824390	0.646	0.5184	+--+-+++-	-1.032	0.3022	-++----+-
rs6665951	1	198824986	-0.623	0.5334	-++-+---+	1.066	0.2863	+--++++-+
rs12117521	1	198826717	-0.484	0.6287	-----+++-	0.532	0.5944	++++--+-+
rs6660241	1	198827139	-0.407	0.684	--+--+++-	0.374	0.7086	++-+--+++
rs6675816	1	198827690	-1.306	0.1916	-++-+--+-	1.746	0.08087	+--+-++-+
rs16846948	1	198828079	-1.326	0.1849	-+--+--+-	1.877	0.0605	++-++++-+
rs10800714	1	198828740	0.486	0.6273	+++++---+	-0.541	0.5886	----++-+-
rs6667081	1	198829117	0.635	0.5252	+--+-+++-	-1.049	0.2942	-++----+-
rs10494824	1	198830594	0.621	0.5346	++-++++++	-2.11	0.03485	+-+------
rs2794411	1	198834975	-0.17	0.8648	--+---++-	0.591	0.5543	++-+--+++
rs12088975	1	198835367	-0.702	0.4824	---+--++-	0.215	0.8298	++-+++---
rs2809357	1	198836015	-0.652	0.5144	-+-+-++--	-0.206	0.8366	+-+---+-+
rs10494823	1	198838584	-0.835	0.4036	+---+-+-+	2.331	0.01973	-+++-+-+-
rs2809355	1	198838674	-0.216	0.8286	--+---++-	0.623	0.5331	++-+--+++
rs2808238	1	198841582	-0.215	0.8294	--+---++-	0.624	0.5327	++-+--+++
rs10494822	1	198841879	-0.732	0.4641	------++-	0.748	0.4545	++++-+---
rs2794410	1	198842417	-0.172	0.8634	--+---++-	0.603	0.5468	++-+--+++
rs2794409	1	198844716	-0.715	0.4745	-+-+-++--	-0.173	0.8624	+-+--++-+
rs10800716	1	198847332	0.501	0.6165	+++++---+	-0.608	0.5434	----++-+-
rs2809354	1	198847630	0.687	0.492	+-+-+--+?	0.309	0.7576	-+-++--+?
rs2808240	1	198848576	-0.652	0.5145	-+-+-++-?	-0.366	0.7143	+-+--++-?
rs2808241	1	198850003	-0.214	0.8306	--+---++-	0.699	0.4843	++-+--+++
rs2808243	1	198855816	0.495	0.6209	+-+-++-+-	0.248	0.8045	-+-++--+-
rs3806361	1	198856436	-0.243	0.808	------+++	-0.359	0.7197	++++-+---
rs17450217	1	198857475	0.268	0.7889	++++++---	0.347	0.7283	----+-+++
rs2808248	1	198858898	-0.328	0.7427	------+++	-0.352	0.7245	++++-+---
rs11807125	1	198858918	0.676	0.4991	-++++++++	-0.915	0.3604	-++-----+
rs7521550	1	198858986	-0.378	0.7052	+-++++--?	-0.297	0.7668	-+--+-++?
rs2808250	1	198859170	-0.314	0.7535	------+++	-0.369	0.7121	++++-+---
rs12744758	1	198859761	0.644	0.5194	-++++++++	-0.918	0.3587	-++-----+
rs12744809	1	198859948	0.397	0.6912	-++++-+-+	-0.958	0.3381	-------++
rs4915447	1	198860091	0.338	0.7353	-++++-+-+	-0.907	0.3642	-------++
rs2808257	1	198860628	-0.06	0.9521	+-++-+---	1.771	0.07659	-+-++++++
rs11808093	1	198861514	1.207	0.2273	++-++++++	-1.513	0.1303	--+-+----
rs12728040	1	198862502	0.607	0.5442	-++++-+++	-0.881	0.3784	--+-----+
rs2809346	1	198862840	-0.596	0.5514	------+++	-0.318	0.7507	+-++---+-
rs2809345	1	198862886	-0.563	0.5734	------+++	-0.572	0.5673	+-++-----
rs7529962	1	198863600	0.348	0.728	+++?++---	0.404	0.6859	-+-?+++-+
rs2809342	1	198864273	-0.378	0.7057	+----+-+-	0.868	0.3856	+++++++--
rs2809341	1	198864311	0.813	0.4161	-++++-+++	-1.012	0.3113	-++-----+
rs4448543	1	198866322	-0.151	0.8802	--++-+---	1.597	0.1102	+--++++++
rs12126676	1	198867443	-0.793	0.4277	+----+-+-	0.725	0.4683	+--+++++-
rs10919992	1	198874089	0.722	0.4703	++++++---	0.182	0.8552	----+-+++
rs6695836	1	198878333	0.108	0.9144	----+-+++	-1.442	0.1493	-+++-----
rs4448544	1	198882293	-0.161	0.8718	--++-+---	1.663	0.09637	+--++++++
rs17416794	1	198884156	-0.044	0.965	++--?+-++	-0.519	0.6041	+-++?----
rs6665604	1	198884861	-1.116	0.2646	-++-+---+	0.386	0.6995	+-----+++
rs12041320	1	198887858	0.428	0.6684	++++++--?	-0.049	0.9607	-+--+-++?
rs12562552	1	198888740	-0.152	0.8795	--++-+---	1.664	0.09615	+--++++++
rs2809361	1	198888976	0.869	0.3851	+-++++-++	0.326	0.7447	-+--+-+-+
rs2809363	1	198889672	-0.93	0.3526	------+--	-0.314	0.7536	+-++-+-+-
rs12136672	1	198891108	-0.936	0.3492	------+--	-0.294	0.7689	+-++-+-+-
rs4915448	1	198891430	0.925	0.3549	++++++-++	0.317	0.7511	-+--+-+-+
rs4915449	1	198891444	-0.925	0.3548	------+--	-0.318	0.7506	+-++-+-+-
rs16847097	1	198892316	-1.083	0.2789	-++-+---+	0.164	0.8699	------+++
rs10919993	1	198893935	0.656	0.5117	++-++++-+	-0.565	0.5719	-+------+
rs7521257	1	198894587	-1.093	0.2746	-++-+---+	0.168	0.867	------+++
rs6672723	1	198896215	-1.084	0.2785	-++-+---+	0.147	0.883	------+++
rs7539252	1	198896407	-0.067	0.9468	++++-+---	1.302	0.1931	+---+++++
rs7529883	1	198896751	-0.195	0.8453	--++-+---	1.583	0.1133	+--++++++
rs7530576	1	198897441	-0.223	0.8232	--++-+---	1.599	0.1098	+--++++++
rs16847099	1	198898508	-0.247	0.8053	--++-+---	1.461	0.1441	---++++++
rs7540106	1	198900448	0.079	0.9372	--++-+--?	1.275	0.2023	+--+++++?
rs3795634	1	198902173	0.191	0.8487	++--+-+++	-1.591	0.1115	-++------
rs3795633	1	198902183	0.189	0.8499	++--+-+++	-1.592	0.1114	-++------
rs3806358	1	198906306	-0.65	0.5154	------++-	0.371	0.7107	+-++-+-+-
rs6656619	1	198907415	0.646	0.5182	++++++--+	-0.374	0.7084	-+--+-+-+
rs6427837	1	198907504	-0.861	0.3892	-+----+--	-0.324	0.7461	+-++-+-+-
rs10494821	1	198909108	0.639	0.5226	++++++--+	-0.375	0.7078	-+--+-+-+
rs4320808	1	198910145	0.001	0.9996	+++-++--+	0.306	0.7595	+---+-+++
rs6667172	1	198910461	0.631	0.5281	++++++--+	-0.376	0.7072	-+--+-+-+
rs4915205	1	198911218	0.845	0.3979	+-++++-++	0.278	0.7814	-+--+-+-+
rs4915206	1	198911674	0.007	0.9941	---+--++-	-0.296	0.7671	-+++-+---
rs11801516	1	198911783	0.193	0.8469	++--+-+++	-1.611	0.1072	-++------
rs6427838	1	198912270	-0.642	0.5207	------++-	0.382	0.7023	+-++-+-+-
rs16830077	1	198912542	1.096	0.2731	+--+++++-	-0.205	0.8374	-+++++---
rs4387211	1	198912561	-0.635	0.5255	--+----+-	0.502	0.6158	+-++-+++-
rs16830080	1	198912656	0.88	0.3787	+--+++++-	0.158	0.8742	-+++++--+
rs6700559	1	198912696	-0.665	0.5057	------++-	0.413	0.6798	+-++-+-+-
rs10919997	1	198913273	0.624	0.5327	++-++++-+	-0.436	0.663	-+------+
rs12061346	1	198913399	0.663	0.5074	++++++--+	-0.407	0.6843	-+--+-+-+
rs7533971	1	198913994	0.661	0.5084	++++++--+	-0.405	0.6858	-+--+-+-+
rs4437908	1	198915062	-0.594	0.5527	--+----+-	0.392	0.695	+-++-+++-
rs4072553	1	198915787	0.613	0.5398	++++++--+	0.332	0.7399	-+--+-+++
rs4326655	1	198916056	0.167	0.8675	+++--+--+	-0.006	0.9952	+---+-++-
rs6665979	1	198916686	-0.99	0.3221	--?-?????	1.123	0.2616	++?+?????
rs12082129	1	198917113	-0.185	0.8531	-++++-+--	0.468	0.6399	-+-+--+-+
rs10753879	1	198917159	0.166	0.8683	+++--+--+	-0.01	0.9918	+---+-++-
rs4489589	1	198917832	0.207	0.836	+++?-+--+	0.336	0.7367	+--?+-++-
rs4297330	1	198917852	0.116	0.9077	+++--+--+	-0.025	0.98	+---+-++-
rs6682744	1	198918289	0.096	0.9238	+++--+--+	0.02	0.9839	+---+-++-
rs4378238	1	198919223	0.441	0.6593	++++-+--+	0.111	0.9118	++--+-+++
rs4498833	1	198919316	0.516	0.6059	++++-+-+-	0.137	0.8908	++--+-+++
rs4421617	1	198921383	0.531	0.5952	++++-+-+-	0.147	0.8831	++--+-+++
rs4421618	1	198921417	-0.121	0.9037	----+-+-+	-0.277	0.7815	--++-+---
rs11581339	1	198921856	-0.344	0.7306	--+--+-+-	0.223	0.8236	+-+-++++-
rs7519923	1	198921895	-0.582	0.5609	----+-+-+	-0.619	0.5356	--++-+-+-
rs7542642	1	198922066	0.503	0.6153	++++-+-+-	0.176	0.8601	++--+-+++
rs6427841	1	198922646	-0.686	0.493	----+-+-?	0.182	0.8553	--++-+--?
rs10920003	1	198922993	-0.555	0.579	----+-+-+	-0.119	0.9051	--++-+---
rs9427710	1	198923014	0.23	0.8177	-++-+++-+	-0.885	0.3762	--++---+-
rs7524025	1	198923610	-0.758	0.4485	------+++	-0.565	0.5723	+-++-+---
rs7526482	1	198924061	-0.759	0.448	------+++	-0.564	0.5725	+-++-+---
rs7526853	1	198924280	-0.754	0.4506	------+++	-0.568	0.5703	+-++-+---
rs4915451	1	198926477	-0.389	0.697	-------++	-0.455	0.6489	+-+------
rs6427843	1	198927853	0.551	0.5816	++++-+-+-	0.112	0.9111	++--+-+++
rs6427844	1	198927967	-0.387	0.699	-------++	-0.457	0.6477	+-+------
rs6427845	1	198928177	0.554	0.5795	++++-+-+-	0.108	0.9138	++--+-+++
rs7519383	1	198928719	0.79	0.4295	++++++---	0.472	0.6372	-+--+-+++
rs1540683	1	198928801	0.528	0.5974	+++++++--	0.4	0.6889	-+-++++++
rs7542210	1	198928838	-0.914	0.3606	------+++	-0.448	0.6544	+-++-+---
rs1540682	1	198928982	0.52	0.6027	+++++++--	0.344	0.7307	-+-++++++
rs7542396	1	198928997	-2.459	0.01393	----?-++-	1.412	0.158	++-+?+-++
rs12076946	1	198929458	-0.437	0.6619	-----+-+-	0.295	0.768	+-+-++++-
rs1389641	1	198930532	0.576	0.5647	++++-+-+-	0.103	0.9182	++--+-+++
rs7526031	1	198930925	0.883	0.3771	++++++---	0.449	0.6533	-+--+-+++
rs7526286	1	198931212	0.539	0.5897	++++-+-+-	0.13	0.8969	++--+-+++
rs12042992	1	198932600	-1.028	0.3038	------+++	-0.475	0.6349	+-++-----
rs6427847	1	198935803	-0.886	0.3757	-+---+-+-	0.292	0.7704	--+++-+-+
rs9628674	1	198938616	-1.066	0.2866	---+--+--	0.771	0.4406	++-+-+---
rs6427850	1	198939033	0.358	0.72	+++-++-+-	-0.348	0.7277	-++-+-+--
rs7535122	1	198939322	-0.77	0.441	-+---+-+-	0.242	0.8091	--+-+-+-+
rs7512898	1	198939529	0.17	0.8649	--+++-+-+	-0.234	0.8146	++-+---+-
rs6427852	1	198942831	0.589	0.556	++--++-++	-0.589	0.5557	-++---+--
rs7534184	1	198944253	0.208	0.8353	++---+-++	-1.02	0.3076	--+-+-+--
rs12137256	1	198946236	1.063	0.2877	+++-++-++	-0.816	0.4147	--+-+-+++
rs7530159	1	198946515	1.107	0.2683	+++-++-++	-0.75	0.4531	-++-+-+++
rs12042035	1	198946705	-0.825	0.4093	??--+---?	0.217	0.8281	??++-+--?
rs2364686	1	198949109	1.897	0.05789	+-+++++-+	-1.066	0.2863	-+----++-
rs1389643	1	198949247	1.881	0.06002	+-+++++-+	-1.06	0.289	-+----++-
rs1389644	1	198949344	-1.857	0.06327	-+-----+-	1.052	0.2928	+-++++--+
rs2220820	1	198949550	-1.878	0.06037	-+-----+-	1.06	0.2891	+-++++--+
rs731077	1	198950668	-1.879	0.0602	-+-----+-	1.062	0.2883	+-++++--+
rs731078	1	198950854	-1.424	0.1545	--++--+--	1.558	0.1192	++-+++-++
rs7519783	1	198951680	-0.311	0.756	--+++-+--	1.032	0.302	++-+-+-++
rs12730151	1	198954410	-1.527	0.1267	--++--+--	1.869	0.06161	++-+++-++
rs7544548	1	198955923	1.425	0.1541	++--++-++	-1.554	0.1202	--+---+--
rs6664413	1	198958791	0.902	0.3671	++--++-+?	-1.234	0.2172	--+---+-?
rs2364685	1	198959013	1.302	0.1929	++--++-++	-1.446	0.1482	--+---+--
rs7519896	1	198959288	1.232	0.218	++--++-++	-1.501	0.1333	--+---+--
rs7512649	1	198960362	1.329	0.184	++--++-++	-1.46	0.1444	--+---+--
rs7515230	1	198960777	1.338	0.1807	++--++-++	-1.464	0.1432	--+---+--
rs10800725	1	198961596	-1.382	0.1671	--++--+--	1.572	0.1159	++-+++-++
rs10800727	1	198961698	-1.397	0.1625	--++--+--	1.617	0.1059	++-+++-++
rs10800728	1	198961770	-1.353	0.1761	--++--+--	1.478	0.1395	++-+++-++
rs6427853	1	198966248	1.514	0.1299	++--++-++	-1.632	0.1027	--+---+--
rs10494820	1	198970057	1.481	0.1386	+---++-++	-1.642	0.1005	-++-+-+--
rs6660197	1	198970164	-1.585	0.113	--++--+--	1.873	0.06109	++-+++-++
rs10449265	1	198970529	-1.103	0.2699	---++-+--	0.634	0.5259	+--+-+---
rs10494819	1	198971377	-1.494	0.1353	-+++--+--	1.654	0.09803	+--+-+-++
rs10920017	1	198973713	1.271	0.2036	++++-++-+	-0.567	0.5705	----+-+++
rs7517998	1	198976419	0.965	0.3348	+-+++++--	0.355	0.7223	-+--+-+++
rs7533592	1	198980978	2.042	0.04117	+-+++++++	-1.157	0.2473	-+-----+-
rs12029036	1	198983565	0.727	0.4675	+-++?++-?	-0.775	0.4386	---+?-++?
rs12747799	1	198984309	1.606	0.1082	++--++-++	-1.957	0.05039	--+---+--
rs7529518	1	198985045	1.228	0.2196	++++-++-+	-0.528	0.5977	----+-++-
rs17750695	1	198987888	1.868	0.06181	++-+?++--	-0.882	0.378	-+--?---+
rs12037134	1	198987902	-1.096	0.273	----+--+-	0.534	0.5931	-+++-+--+
rs12404756	1	198989600	-0.06	0.952	-++-?+-+-	-0.729	0.4658	-++-?-+-+
rs6427854	1	198991847	1.016	0.3096	+++--+-++	-0.665	0.5063	--+-+-+++
rs2364687	1	198992244	1.469	0.1417	-++++++--	-0.325	0.7448	++---+-++
rs7519005	1	198994496	-1.676	0.09378	-+-------	1.069	0.2851	+--++++-+
rs4382754	1	198995441	-0.995	0.3197	---++-+--	0.683	0.4947	++-+-+---
rs6660092	1	199000170	0.992	0.3214	++++-++-+	-0.419	0.6753	----+-++-
rs16847193	1	199005960	-1.616	0.1062	--++--+--	1.96	0.04997	++-+++-++
rs12038475	1	199006901	0.992	0.3212	++++-++-+	-0.422	0.6727	----+-++-
rs4915457	1	199007493	-0.353	0.7244	--+++-+--	1.241	0.2148	++-+-+-++
rs10800733	1	199007700	1.052	0.2929	++++-++-+	-0.474	0.6355	----+-++-
rs11809578	1	199008729	-1.054	0.2917	----+--+-	0.48	0.6312	++++-+--+
rs12093247	1	199011157	1.07	0.2847	++++-++-+	-0.396	0.692	----+-++-
rs2047147	1	199014490	0.998	0.3185	+++--+-++	-0.656	0.5119	--+-+-+++
rs10920027	1	199014751	-1.271	0.2037	----+--+-	0.548	0.584	++++-+--+
rs6658596	1	199015544	-1.651	0.0987	--++--+--	1.971	0.04875	++-+++-++
rs10494818	1	199015783	1.65	0.09894	++--++-++	-1.971	0.04869	--+---+--
rs12037469	1	199016450	1.278	0.2012	++++-++-+	-0.553	0.5799	----+-++-
rs7520287	1	199017199	-0.341	0.7334	--+++-+--	1.26	0.2075	++-+-+-++
rs7538416	1	199019065	-1.304	0.1923	----+--+-	0.566	0.5711	++++-+--+
rs12087381	1	199020662	1.306	0.1915	++++-++-+	-0.569	0.5695	----+-++-
rs10920032	1	199022447	-0.987	0.3237	---++-+--	0.648	0.5169	++-+-+---
rs12410302	1	199024135	-1.318	0.1874	----+--+-	0.577	0.5641	++++-+--+
rs10920033	1	199025506	1.32	0.1867	++++-++-+	-0.579	0.5626	----+-++-
rs12022671	1	199027895	-1.322	0.186	----+--+-	0.582	0.5608	++++-+--+
rs12729842	1	199028429	1.654	0.09816	++--++-++	-1.978	0.04793	--+---+--
rs2029750	1	199029665	-1.388	0.1652	----+--+-	0.47	0.6385	++++-+--+
rs16847224	1	199031481	-1.652	0.09846	--++--+--	1.979	0.04778	++-+++-++
rs10753881	1	199031936	-0.277	0.7818	--+++-+--	1.144	0.2526	++-+-+-++
rs10800735	1	199032066	-1.348	0.1778	----+--+-	0.58	0.5621	++++-+--+
rs4915458	1	199038798	0.985	0.3247	+++--+-++	-0.647	0.5177	--+-+-+++
rs11800187	1	199041156	1.129	0.259	++++-++-?	-0.584	0.559	----+-++?
rs4915459	1	199045576	-1.451	0.1469	--++--+--	1.902	0.05713	++-+++-++
rs6427859	1	199046776	-0.547	0.5847	-+++--+--	1.414	0.1572	++--+++++
rs10920034	1	199049510	-1.349	0.1773	----+--+-	0.582	0.5603	++++-+--+
rs6675265	1	199049986	1.349	0.1772	++++-++-+	-0.583	0.5601	----+-++-
rs7528217	1	199054700	-0.594	0.5528	-+++--+--	1.489	0.1365	++--+++++
rs6697899	1	199058577	0.065	0.9482	+--+?-+-+	0.749	0.4541	+--+?+-+-
rs10920040	1	199060092	1.355	0.1753	++++-++-+	-0.588	0.5563	----+-++-
rs12567434	1	199061855	1.358	0.1743	++++-++-+	-0.591	0.5545	----+-++-
rs16847242	1	199063734	0.066	0.9472	+--+?-+-+	0.749	0.4539	+--+?+-+-
rs11803934	1	199065454	1.367	0.1717	++++-++-+	-0.598	0.5497	----+-++-
rs10920043	1	199066165	-1.479	0.1391	----+--+-	0.554	0.5796	++++-+--+
rs7547000	1	199066403	-0.973	0.3304	---++-+--	0.643	0.5204	++-+-+---
rs16847251	1	199066704	-1.676	0.09383	--++--+--	2.068	0.03862	++-+++-++
rs6697430	1	199067109	1.418	0.1563	++++-++-+	-0.664	0.5064	----+-++-
rs6661661	1	199067193	-1.421	0.1553	----+--+-	0.667	0.5046	++++-+--+
rs12736176	1	199067651	1.676	0.09373	++--++-++	-2.017	0.04373	--+---+--
rs4915209	1	199067677	-0.97	0.3322	---++-+--	0.644	0.5198	++-+-+---
rs1874080	1	199068244	-0.533	0.5942	--+-+-+-?	0.523	0.6009	+--+-+--?
rs12760892	1	199069524	0.938	0.3483	++-+++-+?	-1.445	0.1486	--+---+-?
rs6659127	1	199070280	-0.561	0.575	-+++--+--	1.441	0.1495	++--+++++
rs12758336	1	199073869	1.251	0.2109	-+++?++--	-0.359	0.7196	++--?+-++
rs10920045	1	199073924	0.966	0.334	+++--+-++	-0.647	0.5177	--+-+-+++
rs10920046	1	199075851	0.249	0.8034	++---+-++	-1.248	0.2121	--+-+-+--
rs12742404	1	199078388	1.664	0.09611	++--++-++	-2.001	0.04537	--+---+--
rs4417100	1	199080333	-1.45	0.147	----+--+-	0.697	0.4861	++++-+--+
rs6663728	1	199081802	1.236	0.2164	++++-++-?	-0.705	0.4809	----+-++?
rs17701059	1	199082357	-0.476	0.634	-+???--++	0.176	0.8605	+-???+++-
rs12735702	1	199082550	1.547	0.1219	+---++-++	-1.864	0.06226	--+---+--
rs16830092	1	199090121	1.669	0.09509	++--++-++	-2.036	0.0418	--+---+--
rs2275193	1	199090731	-1.644	0.1003	--++--+--	1.995	0.04609	++-+++-++
rs2275192	1	199090809	1.538	0.1239	+---++-++	-1.861	0.06281	--+---+--
rs2292095	1	199093018	1.77	0.07668	+---++-++	-1.885	0.05944	--+------
rs2292096	1	199093392	1.636	0.1017	++--++-++	-1.992	0.04636	--+---+--
rs12733378	1	199094429	1.653	0.09841	++--++-++	-2.034	0.04191	--+---+--
rs7520696	1	199094890	0.533	0.5939	+---++-++	-1.423	0.1546	--++-----
rs7514015	1	199096615	0.963	0.3355	+++--+-++	-0.683	0.4946	--+-+-+++
rs6704302	1	199099160	-0.126	0.8993	-++-?+-+-	-0.73	0.4653	-++-?-+-+
rs7533782	1	199099207	-0.131	0.8956	++--++-+?	-0.737	0.4611	--++--+-?
rs7552536	1	199103489	-0.91	0.3629	---++-+--	0.633	0.5268	++-+-+---
rs2131833	1	199107024	1.596	0.1106	-++++++--	-0.498	0.6185	++-----++
rs2292097	1	199110391	1.03	0.3031	++?+?????	-1.245	0.2131	--?-?????
rs2292099	1	199110963	1.622	0.1048	-++++++--	-0.527	0.5984	++---+-++
rs6702767	1	199111170	1.588	0.1124	+---++-++	-1.405	0.1599	-++-+-+--
rs4915461	1	199112421	-1.617	0.106	+------++	0.52	0.6028	--+++-+--
rs4915462	1	199112565	1.628	0.1035	-++++++--	-0.498	0.6183	++---+-++
rs1983084	1	199113666	-2.225	0.0261	---------	1.382	0.167	++++-+--+
rs12565385	1	199113847	2.228	0.02589	+++++++++	-1.386	0.1657	----+-++-
rs6427863	1	199114624	-1.631	0.1028	+------++	0.531	0.5957	--+++-+--
rs12401718	1	199115709	2.21	0.02708	+++++++++	-1.389	0.1649	----+-++-
rs2062847	1	199115983	1.791	0.07329	--+++++++	-1.439	0.1502	-+--+----
rs11806338	1	199116175	2.253	0.02425	+++++++++	-1.407	0.1594	----+-++-
rs11799920	1	199116242	2.257	0.02403	+++++++++	-1.41	0.1585	----+-++-
rs10800745	1	199116299	-2.211	0.02706	---------	1.365	0.1722	++++-+--+
rs6661044	1	199116634	-0.621	0.5344	-++??----	0.571	0.5682	--+??++++
rs6663974	1	199116929	-0.61	0.5416	-++??----	0.557	0.5772	--+??++++
rs7531238	1	199117322	-2.289	0.02207	+-+------	1.868	0.06178	++++-++++
rs10920058	1	199118913	2.3	0.02146	+++++++++	-1.458	0.1447	----+-++-
rs10920059	1	199119110	2.301	0.02137	+++++++++	-1.461	0.144	----+-++-
rs12564878	1	199119443	-0.759	0.4479	++++-----	0.928	0.3536	---++++++
rs10733064	1	199119618	1.648	0.09931	-++++++--	-0.535	0.5928	++---+-++
rs10733065	1	199119686	1.639	0.1012	-++++++--	-0.519	0.6038	++---+-++
rs12565082	1	199119734	-1.104	0.2694	+-+++-+--	1.565	0.1175	++-+-++++
rs3753955	1	199124397	-1.168	0.243	+-+++-+--	1.611	0.1071	++-+-++++
rs6427864	1	199126036	-0.585	0.5587	--+-?+--+	0.639	0.523	++-+?-++-
rs2271019	1	199127626	-1.412	0.158	++--?----	1.697	0.0897	+-++?++++
rs968549	1	199128218	1.264	0.2062	--++?++--	-0.295	0.7678	++--?+-++
rs885197	1	199129180	0.101	0.9198	--+-?+++?	-0.116	0.9074	++--?--+?
rs296533	1	199132391	0.826	0.4088	--+++-++-	-0.051	0.9595	++---+--+
rs2271017	1	199134175	1.329	0.1838	++-+?+-++	-1.007	0.3139	+---?-++-
rs296528	1	199137377	-0.971	0.3315	++---+--+	0.343	0.7314	--+++-++-
rs3767494	1	199137839	0.419	0.6752	+-+-++--+	-0.709	0.4783	-+--+---+
rs10919627	1	199138973	-1.033	0.3016	+--?--++-	0.756	0.4496	-++?+---+
rs2134757	1	199140998	-1.793	0.07294	-------+-	2.324	0.02011	+++++++++
rs12118246	1	199141470	1.686	0.0917	++-+?+--+	-1.732	0.08336	--+-?-++-
rs12132349	1	199141865	-0.2	0.8411	+-+++-+--	0.721	0.4709	++---+-++
rs7554511	1	199144185	0.21	0.8336	--+++-+-?	0.307	0.7589	++---+-+?
rs12131796	1	199145350	-0.204	0.8386	--+++-+--	0.623	0.5331	++---+-++
rs10800746	1	199148015	-0.342	0.7321	--+++-+--	0.672	0.5015	++---+-++
rs7522462	1	199148218	-0.378	0.7054	--+++-+--	0.72	0.4718	++---+-++
rs296522	1	199148563	1.973	0.04853	++++++--+	-1.486	0.1373	----+-++-
rs378672	1	199152956	0.263	0.7928	+-++--+--	0.281	0.7785	++--++-++
rs404339	1	199153514	0.025	0.9804	+-++--++-	0.466	0.641	++-+++-++
rs296542	1	199156342	0.744	0.4571	--+-+++++	-2.223	0.02621	+--+-----
rs296543	1	199156456	0.057	0.9547	+-++--++-	0.43	0.6672	++-+++-++
rs296546	1	199157714	0.058	0.9537	+-++--++-	0.428	0.6684	++-+++-++
rs12093746	1	199158644	1.222	0.2217	-++?++--+	-0.9	0.3682	+--?-+++-
rs296547	1	199158760	0.03	0.9759	+-++--+--	0.453	0.6504	++-+++-++
rs370411	1	199158886	0.068	0.9456	+-++--+--	0.385	0.7002	++-+++-++
rs4915464	1	199159673	-1.721	0.08517	--------+	2.386	0.01702	++++-++++
rs7536488	1	199163331	1.341	0.1798	++-+?+--+	-1.202	0.2293	--+-?-++-
rs7551481	1	199164387	-0.23	0.818	-+-+--++-	0.27	0.7869	--+--+---
rs296519	1	199164451	0.789	0.4303	--+-++-++	-2.179	0.02937	---+-----
rs12145340	1	199164762	-1.32	0.187	--+-?-++-	1.134	0.2569	++-+?+--+
rs578052	1	199167412	0.775	0.4381	--+-+++++	-2.229	0.0258	---+-----
rs425079	1	199168039	0.175	0.8608	--+-++--+	-0.27	0.7871	++-++-+++
rs11583546	1	199169230	-0.301	0.7632	+--+--++-	0.679	0.4971	++-+++--+
rs11580144	1	199169724	0.875	0.3818	--+-++-++	-2.27	0.0232	---+-----
rs167199	1	199172495	0.888	0.3748	-++-+++++	-2.276	0.02285	---------
rs296513	1	199173096	0.847	0.3972	--+-++-++	-2.18	0.02927	+--+-----
rs12117995	1	199176638	1.235	0.217	++-+?+--+	-1.094	0.2739	--+-?-++-
rs387602	1	199179952	1.55	0.1211	--+++++++	-1.775	0.07584	--+---+--
rs2050786	1	199181190	-1.749	0.08035	+-------+	2.355	0.0185	-+++-++++
rs296538	1	199183533	-0.909	0.3634	+--+-----	2.371	0.01776	+++++++++
rs11579874	1	199186985	-0.101	0.9196	+-+---++-	0.644	0.5195	++-+++--+
rs396029	1	199188008	-1.253	0.21	+-----+--	2.443	0.01458	-++++++++
rs696803	1	199188905	-0.813	0.4161	+--+--+-?	2.029	0.04243	++++++++?
rs6694184	1	199191632	-1.313	0.1892	+-------+	2.006	0.0449	-+++-++++
rs296553	1	199195398	0.418	0.6757	++-++-+--	-0.04	0.9681	++--++--+
rs169850	1	199195767	-0.566	0.5714	---+--+--	1.051	0.2931	++-+++-++
rs296552	1	199195998	-1.368	0.1713	--++?-+--	0.881	0.3784	+-+-?+-++
rs502658	1	199196628	-0.951	0.3416	+--+--+--	2.256	0.02405	+++++++++
rs296575	1	199198324	-0.874	0.3821	++-+--+--	2.198	0.02794	+++++++++
rs1572789	1	199198928	-0.136	0.8919	-++++-+--	0.449	0.6532	++--++-++
rs2063121	1	199200219	0.304	0.761	+++--+-++	-0.513	0.608	--++--+--
rs4915471	1	199201055	-0.991	0.3216	+-+-----+	1.755	0.07926	-++++++++
rs1472713	1	199201182	-1.195	0.2319	+-++--+--	2.4	0.01638	+++++++++
rs4915472	1	199201273	0.774	0.4392	-+-+++++-	-1.496	0.1346	+--------
rs11584383	1	199202489	0.73	0.4653	++--++-++	-1.087	0.2768	--+---+--
rs296571	1	199202844	0.845	0.3981	-++-++-++	-2.094	0.03624	---------
rs10494829	1	199204652	0.781	0.4349	-+-+++--+	-0.857	0.3917	----+-+-+
rs3208703	1	199206265	-0.849	0.3958	--++--+--	1.187	0.2351	++-+++-++
rs3198583	1	199206803	-1.068	0.2857	+-+--+--?	1.686	0.09176	-+++++++?
rs296570	1	199208172	1.537	0.1243	++-??+???	-1.318	0.1877	---??-???
rs296569	1	199208378	0.585	0.5588	-++-++-++	-1.773	0.07615	---------
rs11586032	1	199209008	0.663	0.5071	++++?-+--	0.568	0.5698	-++-?+--+
rs296566	1	199210173	0.769	0.4421	-++-++-+?	-1.865	0.06225	--------?
rs296565	1	199210680	0.857	0.3914	-++-++-++	-2.103	0.03546	---------
rs296564	1	199210787	0.854	0.3932	-++-++-++	-2.102	0.03559	---------
rs10920082	1	199211614	-0.816	0.4147	+-+-----+	1.534	0.1249	-++++++++
rs296561	1	199212401	0.856	0.3923	-++-++-++	-2.1	0.03575	---------
rs296560	1	199215992	1.527	0.1268	++-??+???	-1.282	0.2	---??-???
rs12087649	1	199218063	0.681	0.4959	-+-+++--?	-0.875	0.3818	----+-+-?
rs12562818	1	199218959	-0.734	0.4631	+-+---++-	0.781	0.435	++++-+-+-
rs2279945	1	199219045	0.751	0.4527	-+-+++--+	-0.783	0.4338	----+-+-+
rs12568529	1	199219078	-0.878	0.3797	+-+---++-	0.928	0.3536	++++-+---
rs296559	1	199219109	1.656	0.09781	++-??+???	-1.333	0.1824	---??-???
rs296558	1	199219438	-0.158	0.8747	+-+--+-++	-0.185	0.853	--++--+--
rs11811109	1	199219782	-0.725	0.4687	+-+---++-	0.725	0.4683	++++-+-+-
rs16847470	1	199220118	-0.735	0.4622	+-+---++-	0.716	0.4738	++++-+-+-
rs296557	1	199220186	0.113	0.9101	-+-++-+--	0.226	0.8215	++-+++-++
rs925059	1	199221268	0.719	0.4718	-+-+++--+	-0.721	0.4708	----+-+-+
rs12118198	1	199221935	0.675	0.4997	-+-+?--++	-0.616	0.5382	--+-?-+--
rs2275485	1	199222911	-0.697	0.4856	+-+---++-	0.712	0.4765	++++-+-+-
rs10494828	1	199223655	-0.829	0.4071	--++--++-	1.173	0.241	++-+++-++
rs12143520	1	199224734	-0.756	0.4494	+-+---++-	0.675	0.4998	++++-+-+-
rs2297909	1	199226930	-0.489	0.6245	+--+--++-	0.846	0.3974	++-+++-++
rs2297908	1	199226985	1.541	0.1232	++-??+???	-1.296	0.1951	---??-???
rs12567900	1	199229211	1.539	0.1239	++-??+???	-1.296	0.195	---??-???
rs12126806	1	199230448	-0.777	0.4372	--++--++-	1.144	0.2527	++-+++-++
rs10800749	1	199230960	-0.153	0.8781	+-+--+-++	-0.226	0.821	--+---+--
rs10800750	1	199231201	-0.154	0.8775	+-+--+-++	-0.231	0.8175	--+---+--
rs10920086	1	199231339	-0.152	0.879	+-+--+-++	-0.246	0.8061	--+---+--
rs12127882	1	199231620	0.715	0.4746	-+-+++--+	-0.591	0.5544	--+---++-
rs11810823	1	199233593	0.873	0.3825	-+-+++--?	-0.694	0.4875	----+-++?
rs7536000	1	199233606	0.145	0.8848	-+-++-+--	0.25	0.8024	++-+++-++
rs11803122	1	199233880	0.558	0.5765	-+-+++---	-0.509	0.6106	-++-+-+++
rs16847508	1	199235502	0.814	0.4155	++-+?+-++	-0.884	0.3766	--+-?-+--
rs6692427	1	199236544	0.85	0.3951	++-+?+-++	-0.896	0.37	--+-?-+--
rs756254	1	199238744	-0.843	0.3994	--+-?-+--	0.869	0.3848	++-+?+-++
rs10920090	1	199239077	-0.207	0.8362	--+--+-++	-0.278	0.7809	--++--+--
rs11584527	1	199241511	1.514	0.13	++-??+???	-1.314	0.1889	---??-???
rs6657915	1	199241663	1.83	0.0673	+-++++-++	-2.331	0.01974	------+--
rs10920091	1	199241687	-0.877	0.3807	--++--+--	1.052	0.293	++-+++-++
rs11589573	1	199241738	-0.961	0.3368	--+---+--	1.075	0.2825	++-+++-++
rs6687260	1	199247321	0.206	0.8368	--+-++-++	-0.445	0.6561	--++--+-+
rs6663263	1	199247344	0.695	0.4873	++-+?+-+?	-0.83	0.4065	--+-?-++?
rs10920094	1	199247619	0.206	0.8364	--+-++-++	-0.387	0.6987	--++--+-+
rs6700264	1	199250645	0.236	0.8131	+-+-++-++	-0.392	0.6953	--++--+-+
rs12122721	1	199251103	-0.739	0.4601	--++--+--	1.255	0.2094	++-+++-++
rs12121970	1	199251680	-0.877	0.3807	--+-?-+--	0.917	0.3589	++-+?+--+
rs957957	1	199254421	-0.184	0.8542	-+-+--+--	0.355	0.7229	++--++-+-
rs11805861	1	199261174	0.855	0.3927	++-+?+-++	-0.97	0.3319	--+-?-++-
rs6427870	1	199262812	0.087	0.9307	++-++-+--	0.271	0.7865	++--++-+-
rs6427871	1	199263939	0.102	0.9187	--+-++-++	-0.311	0.7559	--++--+-+
rs12140231	1	199264553	0.968	0.3331	++-+?+-++	-0.874	0.382	--+-?-+--
rs12081096	1	199264981	0.187	0.8518	+++-+-+--	0.35	0.7267	+++-----+
rs17419032	1	199265154	-0.804	0.4212	--+---+--	1.31	0.1901	++-+++-++
rs6701469	1	199265442	0.113	0.9102	--+-++-++	-0.312	0.7553	--++--+-+
rs11807626	1	199266977	-0.201	0.8408	--+--+-++	0.048	0.9616	--++--+--
rs6663068	1	199268321	1.862	0.06262	++++++-++	-2.449	0.01432	------+--
rs11583328	1	199268796	-0.855	0.3927	--++--+--	1.354	0.1756	++-+++-++
rs12082403	1	199269611	-1.414	0.1573	--++----+	2.224	0.02612	+-++-++++
rs10920099	1	199270229	0.055	0.9563	+-+-++--+	-0.173	0.8624	--++--+-+
rs11576681	1	199270674	0.697	0.4857	++--++-++	-1.5	0.1336	--+---+--
rs12132696	1	199271135	0.936	0.3495	++-+?+-++	-1.215	0.2243	--+-?-+--
rs965321	1	199272125	0.689	0.4909	++--++-++	-1.058	0.2902	--+---+--
rs6427874	1	199272177	0.866	0.3864	++-+?+-++	-1.191	0.2338	----?-++-
rs1995681	1	199272429	0.052	0.9585	++-++-++-	0.151	0.8799	++--++-++
rs6673267	1	199273284	0.015	0.988	+-+-++--+	-0.233	0.8159	--++--+--
rs10920100	1	199273525	1.015	0.3101	++--++++?	-1.666	0.09577	-+-?+---?
rs6701496	1	199274451	-0.935	0.3498	--++--+--	1.609	0.1076	++-+++-++
rs12077786	1	199274999	1.022	0.3067	++--++++?	-1.68	0.09289	-+-?+---?
rs12139527	1	199275805	-1.065	0.2868	--+-?-+--	1.329	0.1839	++-+?+-++
rs1546416	1	199276179	0.554	0.5799	++--++--+	-1.219	0.2229	--+---+--
rs6675915	1	199277485	-0.166	0.8685	+++-++---	-0.301	0.7632	--++--+--
rs12566395	1	199278360	1.235	0.217	++--++++?	-1.532	0.1255	-+--+---?
rs1507147	1	199278447	-0.412	0.6803	--++--++?	1.109	0.2675	++-+++-+?
rs1876386	1	199278636	0.054	0.9566	--++-+-++	0.016	0.9872	+--+++-+-
rs2279943	1	199278665	-0.597	0.5503	--+---+--	1.244	0.2135	++-+++-++
rs2279944	1	199278870	0.967	0.3338	++-+?+-++	-1.29	0.1969	--+-?-+--
rs13374149	1	199279107	0.056	0.9556	--++-+-++	0.015	0.988	+--+++-+-
rs2297906	1	199279959	-0.174	0.8621	+++-++---	-0.296	0.767	--++--+--
rs10494827	1	199280570	0.208	0.8352	-+-++-++-	0.181	0.8567	++--++---
rs12122809	1	199281589	-0.914	0.361	--+---+--	1.471	0.1413	++-+-+-++
rs3850625	1	199282919	0.332	0.7401	+++-++--+	-0.51	0.6104	---+--++-
rs2297905	1	199283269	0.902	0.3671	++-+?+-++	-1.219	0.2229	--+-?-+--
rs7535428	1	199284225	-0.292	0.7701	++--?-+--	0.06	0.9523	-++-?-+++
rs12065493	1	199285957	0.952	0.3411	+---++++?	-1.43	0.1528	-+-?+---?
rs3767498	1	199287350	-1.356	0.175	------+--	0.877	0.3807	+--+++-++
rs3767499	1	199287474	-0.358	0.7205	-+-+--++-	-0.232	0.8167	+---++---
rs12029212	1	199288242	-0.866	0.3864	+-+-?-+--	0.95	0.3422	++++?+-++
rs3818873	1	199290059	0.775	0.4383	+-+-++-++	-0.133	0.8938	-+++--+++
rs10800755	1	199290603	1.36	0.1739	++++++-++	-0.905	0.3654	--+---++-
rs10800756	1	199290682	1.366	0.1719	++++++-++	-0.902	0.3671	--+---++-
rs12032370	1	199291572	0.723	0.4697	++-+?+-++	-1.023	0.3062	----?-+--
rs3767503	1	199292305	0.354	0.7233	+-+-++--+	0.294	0.7689	-+++--+++
rs4915473	1	199293539	-1.143	0.2532	-+--+-+--	0.627	0.5307	+--+++--+
rs4915474	1	199293678	0.482	0.63	+-+-++--+	0.17	0.8651	-+++--++-
rs12127269	1	199295810	0.319	0.75	++--?---+	-0.014	0.9886	+-+-?+---
rs7556265	1	199295836	-0.828	0.4075	+++-+-+--	0.949	0.3428	-+++++-++
rs4915475	1	199296054	-0.477	0.6337	++-+--+--	-0.322	0.7475	+---++--+
rs12046840	1	199296761	0.832	0.4054	---+-+-++	-0.952	0.3412	+-----+--
rs2297904	1	199297291	1.259	0.2079	++-+-+-++	-1.52	0.1286	-+--+-+--
rs2297903	1	199297930	-0.632	0.5274	-+-+--+--	0.069	0.9447	+---++--+
rs12048771	1	199298649	0.76	0.4475	-+-+-+-++	-0.955	0.3398	+-----+--
rs12403523	1	199299091	-0.805	0.4208	+-+-+-+--	0.968	0.333	-+++++-++
rs10920103	1	199299360	0.51	0.6103	-+-+-+-++	-0.719	0.4722	+-----+--
rs16847613	1	199300343	0.821	0.4117	++-+-+-++	-1.19	0.2339	-+--+-+--
rs12565884	1	199300895	1.634	0.1023	++-+?+-++	-1.297	0.1946	+---?-+--
rs3767505	1	199301159	-0.82	0.412	+-+-?-+--	0.577	0.564	-+++?+-++
rs2297901	1	199302230	0.131	0.8959	--++?+-+-	0.314	0.7533	++--?-+++
rs2297899	1	199303030	0.586	0.5577	---??+++?	-1.533	0.1253	-+-??---?
rs7519715	1	199303692	-0.892	0.3725	++----+--	0.104	0.917	---+++-++
rs7415038	1	199305310	0.965	0.3345	--++++-++	-1.189	0.2346	+-+---+--
rs9427711	1	199306803	-2.065	0.03891	-+--+----	0.444	0.6568	--+--++++
rs9427712	1	199307821	-0.704	0.4817	+-----+--	0.545	0.5861	---+++-++
rs9427713	1	199307987	-0.714	0.4754	+-----+--	0.485	0.6279	---+++-++
rs2886329	1	199308103	-1.978	0.04788	-+--+----	0.546	0.585	--+--++++
rs3767506	1	199308776	1.581	0.1139	++-+++-+-	-1.335	0.1818	---++----
rs3767507	1	199308891	1.591	0.1116	++-+++-+-	-1.342	0.1795	---++----
rs9427468	1	199308949	-2.016	0.04377	-+--+---?	0.634	0.5261	--+--+++?
rs10920105	1	199309241	2.393	0.01671	--++++-++	-0.99	0.3222	++----+--
rs2296386	1	199309606	1.277	0.2016	--++-+-+?	-0.946	0.3442	++-++-+-?
rs10920106	1	199309939	0.7	0.4839	++-+++---	0.104	0.9174	-+----+-+
rs3767508	1	199310720	-1.985	0.04714	-+--+----	0.6	0.5485	--+--++++
rs1998721	1	199311371	-1.984	0.04724	-+--+----	0.599	0.5494	--+--++++
rs3820422	1	199312096	-2.052	0.04016	++--+-+--	1.02	0.3078	--+--+-++
rs906316	1	199312148	-0.894	0.3716	+-----+--	0.647	0.5179	---+++-++
rs7549030	1	199312648	-0.722	0.4701	++-++----	1.322	0.186	+++--++++
rs6672094	1	199313011	-1.826	0.06782	-+--+----	0.493	0.6218	--+--+++-
rs4915476	1	199313685	-2.148	0.03169	-++-+----	0.93	0.3526	+-+---+++
rs4915477	1	199313698	2.183	0.02906	--++-+-++	-0.892	0.3723	-++-+-+--
rs9427714	1	199313734	0.809	0.4185	-+++++-++	-0.443	0.6575	+++---+--
rs16847674	1	199313758	1.397	0.1625	++-+++-+-	-1.505	0.1324	---++----
rs4915213	1	199314397	-2.134	0.03286	-++-+----	1.016	0.3096	+-+---+++
rs11811602	1	199314511	2.124	0.03367	--++-+-++	-1.177	0.2392	++-++-+--
rs11579279	1	199314564	0.811	0.4173	-+++++-++	-0.375	0.7075	+++---+--
rs12119957	1	199314908	0.813	0.4164	-+++++-++	-0.375	0.7073	+++---+--
rs6667959	1	199315236	-1.488	0.1368	--+---+-+	1.394	0.1634	+++--++++
rs942707	1	199315943	-0.033	0.9738	---++--+-	0.736	0.4618	--+-+++-+
rs942706	1	199316059	-1.368	0.1713	--+---+-+	1.42	0.1555	+++--++++
rs734879	1	199316530	-1.328	0.1841	--+---+-+	1.383	0.1665	+++--++++
rs942705	1	199316669	0.093	0.9258	--++++--+	-0.128	0.8981	+++---++-
rs942704	1	199316856	-0.183	0.855	---++--+-	0.805	0.421	--+-+++-+
rs734881	1	199316907	-0.187	0.8513	++----+--	-0.246	0.8055	---+++--+
rs7539618	1	199317191	-1.338	0.1809	--+---+-+	1.404	0.1602	+++--++++
rs6689533	1	199318205	-0.308	0.7585	---++--+-	0.882	0.3779	--+-+++-+
rs12737822	1	199318525	-0.916	0.3595	+-----+--	0.415	0.6785	---+++-+-
rs3767511	1	199318822	1.883	0.05968	+--+-++++	-0.867	0.3859	-+-+++---
rs3767512	1	199318906	0.17	0.8653	-+--?+++-	-0.657	0.511	+++-?---+
rs12724643	1	199319097	0.82	0.4121	-+++++-++	-0.28	0.7796	+++---+-+
rs4915478	1	199319263	0.975	0.3297	-+++++--+	-0.78	0.4351	+++---+++
rs2296384	1	199325315	-0.461	0.6445	----+--++	0.125	0.9003	+++---+--
rs3753960	1	199325707	0.977	0.3286	---+?+-++	-0.168	0.8663	+++-?-+--
rs3767513	1	199326118	1.208	0.2271	++---++-?	-1.232	0.2181	---+++--?
rs10159219	1	199326410	1.162	0.2453	+-++-++++	-0.27	0.787	++-++--++
rs2296383	1	199327488	1.553	0.1205	+++--++-+	-1.456	0.1455	---+++---
rs3820423	1	199328400	0.537	0.5912	+-++++-+-	0.421	0.6739	++----+++
rs2147798	1	199328441	0.223	0.8238	--++++-+-	0.663	0.5072	++----+-+
rs6684689	1	199328787	0.177	0.8595	+++-?+---	-0.295	0.7678	---+?-+++
rs6677721	1	199332625	-1.999	0.04565	----+-+--	0.568	0.5701	+-+----++
rs6704355	1	199332907	-0.199	0.842	---+?-+++	0.18	0.8575	+++-?+---
rs7534906	1	199333503	-2.007	0.04476	----+-+--	1.124	0.2612	+-++-+-++
rs16847724	1	199333606	-0.608	0.543	-+----+-?	-0.122	0.9026	--++++--?
rs17454870	1	199333634	0.461	0.6445	+-++++-+-	0.531	0.5955	++----+++
rs2038845	1	199334036	-0.141	0.8879	---+?-++-	0.012	0.99	+++-?+---
rs12409138	1	199334407	-1.974	0.04836	----+----	1.067	0.286	+-++-+-++
rs16847726	1	199334548	0.47	0.6383	+-++++-+-	0.577	0.5642	++----+++
rs12409449	1	199334808	-0.19	0.849	-+-++--+-	0.861	0.3893	--+++++-+
rs6699862	1	199334921	1.295	0.1953	+--+?+-++	-0.649	0.5162	-++-?-+--
rs12404542	1	199335319	-0.305	0.7602	-+-++--+-	0.917	0.3591	--+++++-+
rs1574408	1	199335410	-0.836	0.4034	----+--+-	0.476	0.6341	+++---+++
rs1536129	1	199335814	0.673	0.5011	---+-+-+-	0.637	0.5241	++--+-+-+
rs17454947	1	199336384	-0.327	0.7435	-+-+-+-+-	1.107	0.2684	++--++-++
rs12131939	1	199336705	0.437	0.6621	--++?+---	1.368	0.1713	++--?-+++
rs16847737	1	199337023	0.877	0.3807	-+???+-++	-0.59	0.5553	++???-+--
rs12405259	1	199337363	0.455	0.6489	-?-+?+-+-	0.369	0.7119	+?++?++-+
rs17421120	1	199338162	0.629	0.5294	--+??+-+-	-0.886	0.3755	-+-??---+
rs10449267	1	199338413	-0.002	0.9985	--++-++-?	-0.108	0.9143	++----++?
rs10920115	1	199338507	0.878	0.3797	+-++--+-+	0.077	0.9385	+-----+++
rs12408707	1	199340099	-0.268	0.789	--++-++-+	-0.327	0.7435	++-----++
rs12135240	1	199340178	1.25	0.2113	++++?-+-+	-1.021	0.3073	---+?+---
rs12561765	1	199340314	0.452	0.6512	++-+?++-+	0.336	0.7368	+-+-?--++
rs12022389	1	199340916	0.031	0.9756	+--+?++-+	0.628	0.53	+++-?--++
rs12239772	1	199341854	0.63	0.5289	-++-?-+-+	-0.222	0.8245	--++?+-+-
rs2365293	1	199341868	0.122	0.9027	---+?++-+	-0.844	0.3985	-+--?+--+
rs998135	1	199342419	0.724	0.4688	+--+-++-+	-1.124	0.2611	----++---
rs1325313	1	199342790	-0.822	0.4111	-+-++--+-	1.141	0.254	++++--+++
rs10920120	1	199342896	2.361	0.01824	+++??+-+?	-1.981	0.04755	---??---?
rs4915214	1	199342913	-1.038	0.2993	-+-++--+-	1.26	0.2076	++++--+++
rs12132807	1	199343137	0.604	0.5458	+++-+-+--	-0.248	0.8039	--++-++--
rs4915484	1	199343540	-1.06	0.289	-+--+--+-	1.246	0.2129	++++--+++
rs4915215	1	199343835	1.04	0.2982	+-+--++-+	-1.273	0.2031	----++---
rs1325312	1	199345644	1.225	0.2206	+-+--++++	-1.65	0.09897	----+----
rs1325311	1	199345711	-1.237	0.2159	-+-++----	1.665	0.09585	++++-++++
rs1325310	1	199345858	-0.648	0.5172	+++-+----	1.154	0.2484	+-++-+++-
rs12406479	1	199345967	-0.224	0.823	??--?????	-0.153	0.8783	??--?????
rs1325309	1	199346081	-1.124	0.2609	-+-++----	1.499	0.1338	+++--++++
rs7513829	1	199346213	-1.101	0.2711	-+-++----	1.473	0.1408	+++--++++
rs10920121	1	199346341	-1.205	0.2282	-++++----	1.4	0.1615	+++--++++
rs2281845	1	199348566	-1.202	0.2295	+-+++----	1.103	0.2701	++++-++++
rs3738262	1	199349966	1.206	0.2276	-+---++++	-1.295	0.1952	----+----
rs16847745	1	199351783	0.977	0.3288	+++-+-+-+	-0.419	0.6751	--++-+---
rs12079819	1	199352043	-0.794	0.427	+++-+----	1.056	0.2908	+-++-+++-
rs10494826	1	199352619	-0.552	0.581	+-+++----	1.2	0.23	++--+++++
rs1536127	1	199353517	-0.569	0.5696	+++-+--+-	0.678	0.4977	-+++-+++-
rs7547762	1	199354868	0.694	0.4875	---+-++-+	-0.977	0.3286	+--++---+
rs942702	1	199355512	0.628	0.5302	--++-++++	-0.288	0.773	---++-+--
rs12141852	1	199356887	1.444	0.1486	+++-++++?	-0.913	0.3612	---+++--?
rs6413915	1	199357664	-1.669	0.09506	---++----	1.754	0.07936	+++--++++
rs1547645	1	199358385	-1.577	0.1148	-+-+----+	2.365	0.01801	+-++-++++
rs10753889	1	199359173	-1.396	0.1627	---+-----	1.008	0.3133	+++---+++
rs10753890	1	199359233	-1.421	0.1554	---+-----	1.01	0.3125	+++---+++
rs12140195	1	199359434	-0.719	0.4719	---+-+-+-	-0.109	0.9129	++--+-+++
rs942703	1	199359602	-0.697	0.4858	++-++--+-	1.036	0.3003	-++--+++-
rs12060696	1	199360506	1.161	0.2455	+++-+-+++	-0.577	0.564	---+-+---
rs10158900	1	199361194	-1.156	0.2479	---+-+---	0.612	0.5403	+++-+-+++
rs10920125	1	199362337	1.174	0.2404	+++-+-+++	-0.626	0.5311	---+-+---
rs11802084	1	199362465	-1.289	0.1974	---+?---+	1.938	0.05259	+-+-?++++
rs6704363	1	199363006	1.726	0.08443	+++--++++	-1.705	0.08824	---++----
rs11808980	1	199363313	-1.103	0.2698	---+-+---	0.569	0.5692	+++-+-+++
rs11810647	1	199363391	1.185	0.2359	+++-?+++-	-1.864	0.06227	-+-+?----
rs7549337	1	199364232	1.454	0.1459	-+++-++++	-1.27	0.2041	---++---+
rs12029703	1	199364504	1.645	0.1	+++-?+++-	-1.091	0.2754	-+-+?---+
rs1998723	1	199364694	-1.185	0.2361	-+-?----?	1.122	0.2621	+-+?-+++?
rs2057579	1	199365898	1.597	0.1103	-+++-++++	-1.543	0.1229	----+---+
rs10800760	1	199367062	-0.684	0.4942	+-+-+--+-	0.935	0.3496	++++-+++-
rs10753891	1	199367105	1.398	0.1622	+-++-+++-	-1.948	0.0514	----+---+
rs12025414	1	199367119	0.678	0.498	-+-+-++-+	-0.925	0.355	----+---+
rs11589642	1	199367371	-0.7	0.4837	+-+-+--+-	0.978	0.3279	++++-+++-
rs12058359	1	199367459	0.543	0.5875	-++-+-+-+	0.31	0.7568	+-++-+---
rs10920126	1	199367704	-1.499	0.1338	+-+-+----	1.437	0.1506	++++-+++-
rs6697303	1	199368036	-0.749	0.454	++--+----	0.672	0.5014	+-++-+-+-
rs6427879	1	199368248	-2.176	0.02953	---++----	2.141	0.03224	+-+--++++
rs17455455	1	199370027	-0.518	0.6043	-++----++	-0.347	0.729	---++-+--
rs1059707	1	199370605	-0.321	0.7486	?-?+?+---	-0.25	0.8023	?-?-?--++
rs1059625	1	199371212	-0.269	0.7881	+--++--+-	1.088	0.2768	+++-+++++
rs6693143	1	199372111	0.986	0.3243	++++++-++	0.734	0.463	++--+-+-+
rs754924	1	199372331	1.013	0.3111	++++++-++	0.681	0.496	++--+-+-+
rs2365288	1	199372996	-1.391	0.1643	---++-+--	1.508	0.1315	+-+--+-++
rs6672399	1	199373452	-0.949	0.3427	------+--	-0.896	0.3705	--++-+-+-
rs16847818	1	199373950	0.906	0.3647	++++++-++	0.92	0.3573	++--+-+-+
rs4915485	1	199374597	-1.227	0.2198	--+-?---+	1.304	0.1924	++-+?-+++
rs6703022	1	199374653	0.432	0.6654	-++--+-++	-1.062	0.2882	---++-+--
rs11590996	1	199374719	0.278	0.7807	--++?+-++	0.736	0.4618	++--?-+-+
rs17421734	1	199375126	-0.278	0.7812	-+--?--+-	0.586	0.5577	+--+?++-+
rs6703834	1	199375553	2.288	0.02214	++++++-++	-2.835	0.004579	----+-+--
rs10920128	1	199376000	-0.379	0.705	+-+++--+-	0.68	0.4962	--+---+++
rs6671071	1	199376171	-1.98	0.04774	---+--+--	1.886	0.05925	+++-++-++
rs942708	1	199376447	-1.952	0.05095	---+--+--	1.848	0.06455	+++-++-++
rs10920129	1	199376526	0.407	0.684	-+-+--+-+	-0.07	0.9445	+--+++---
rs1408869	1	199376607	0.487	0.6263	+-+-++-++	-0.672	0.5013	-+----+++
rs12059503	1	199376703	0.11	0.9126	-+-+--+-+	-0.237	0.8127	+-+--+---
rs4915486	1	199377586	0.732	0.4644	--+--++++	-1.357	0.1749	-+-+-----
rs10753892	1	199378033	-0.735	0.4623	-+-+--+--	0.592	0.5541	+-+-++-+-
rs7545363	1	199378827	-0.606	0.5446	-+-++-+--	0.481	0.6302	+-+--+-+-
rs7535159	1	199379020	-0.632	0.5275	-+-++-+--	0.512	0.6085	+-+--+-+-
rs8158	1	199379604	-0.655	0.5124	-+-++-+--	0.539	0.5895	+-+--+-+-
rs3738266	1	199379741	-1.428	0.1533	---++-+--	1.391	0.1643	+++--+-++
rs10920130	1	199379941	-0.814	0.4158	+--+---+-	1.148	0.2509	+-+-+-+++
rs7526291	1	199380020	-0.774	0.4387	++-++----	1.455	0.1458	+-+-+++++
rs2365296	1	199380819	0.58	0.5621	+-+--+-++	-0.506	0.6132	-+-++-+-+
rs11581233	1	199381290	-0.842	0.3997	---+?-+--	0.017	0.9866	--+-?-+++
rs3752975	1	199381911	0.426	0.6698	-++--++++	-1.532	0.1256	-+-++----
rs3752976	1	199381980	1.363	0.1728	+++--+-++	-1.352	0.1764	---++-+--
rs3752977	1	199381981	1.363	0.173	+++--+-++	-1.35	0.177	---++-+--
rs3752978	1	199382445	0.747	0.4553	-++-+++-+	-1.094	0.2741	-+-+-+---
rs3752979	1	199382641	-1.317	0.1877	---++-+--	1.347	0.1779	+++--+-++
rs4915488	1	199382865	0.553	0.58	+-+--+-++	-0.457	0.648	-+-++-+-+
rs4915489	1	199383125	-0.573	0.5666	-+-++-+--	0.445	0.656	+-+--+-+-
rs10920133	1	199383136	-0.112	0.9108	+-+-++-+-	0.215	0.8295	-+-+--+++
rs6664624	1	199383534	0.792	0.4285	-++--++++	-1.295	0.1955	-+--+----
rs6427882	1	199384286	0.551	0.5816	+-+--+-++	-0.449	0.6531	-+-++-+-+
rs10920134	1	199384435	-0.314	0.7539	--+--++-?	-0.467	0.6407	++-----+?
rs6427883	1	199384443	0.386	0.6998	+-+--+-+?	-0.637	0.5242	-+-++-+-?
rs6667912	1	199384481	0.717	0.4734	-++-+++-+	-1.089	0.2762	-+---+---
rs3820425	1	199384569	-0.527	0.5983	-+-++-+--	0.416	0.6778	+-+--+-+-
rs2147797	1	199385327	1.289	0.1976	+++--+-++	-1.316	0.1882	---++-+--
rs3753962	1	199385951	0.522	0.6017	+-+--+-++	-0.384	0.701	-+-++-+-+
rs16847882	1	199386019	0.15	0.8811	-+-+--+-+	-0.274	0.7841	+-++++---
rs6427884	1	199386201	-0.15	0.8811	-+-++-+-?	0.495	0.6206	+-+--+--?
rs12027043	1	199386546	0.16	0.873	-+-+--+-+	-0.281	0.7789	+-++++---
rs10753893	1	199386685	-1.377	0.1685	---++-+--	1.325	0.1851	+++--+-++
rs10753894	1	199386953	-1.352	0.1763	---++-+--	1.32	0.187	+++--+-++
rs11587138	1	199387193	0.488	0.6252	+-+--+-++	-0.35	0.726	-+-++-+-+
rs3818435	1	199387848	0.482	0.6296	+-+--+-++	-0.345	0.7298	-+-++-+-+
rs6694122	1	199388146	-0.505	0.6135	-+-++-+--	0.385	0.7002	+-+--+-+-
rs10920135	1	199388458	0.469	0.6392	+-+--+-++	-0.334	0.7381	-+-++-+-+
rs7538073	1	199388904	0.25	0.8028	+-+--+-++	-0.267	0.7898	-+-++-+++
rs16847895	1	199389439	-0.245	0.8067	+-+-++-+-	0.608	0.5435	+++---+++
rs1010502	1	199390368	-0.596	0.5515	+--++----	1.31	0.1903	+-+-+++++
rs1106729	1	199390422	0.597	0.5503	-++--++++	-1.31	0.1901	-+-+-----
rs942709	1	199390452	1.054	0.2918	+++--+-++	-1.159	0.2465	---++-+--
rs3753967	1	199391033	0.858	0.3907	-++--++++	-1.197	0.2312	-+-+-----
rs7542768	1	199391949	-0.56	0.5758	++-++----	1.288	0.1977	+-+-+++++
rs3753969	1	199392174	0.013	0.9893	--+--++-+	-0.919	0.3579	-+---+-+-
rs4915490	1	199393315	1.228	0.2193	--+-+++-+	-0.224	0.8224	++-------
rs831745	1	199396909	-0.114	0.9093	+++--++-?	-0.62	0.535	+--++--+?
rs831746	1	199397437	0.537	0.5915	---++--++	0.13	0.8967	-++--++--
rs12749395	1	199397997	-0.532	0.595	--+--++-+	-1.054	0.2919	-+-+----+
rs863826	1	199400397	0.717	0.4734	-+-+-+++?	-0.077	0.9383	+-+-+---?
rs831748	1	199400578	-0.162	0.8714	---+-+++-	-0.212	0.832	+-+-+----
rs875495	1	199404123	-0.19	0.8493	--+-++-++	-0.086	0.9315	-+-+----+
rs6699983	1	199404150	-0.256	0.7978	-?+--++-+	-1.239	0.2154	-?-+----+
rs1122396	1	199405051	-0.639	0.5226	-++------	0.333	0.7389	---+--+++
rs1722755	1	199405335	-0.447	0.6552	+++--++--	-0.263	0.7927	+--++--++
rs11579495	1	199405454	0.909	0.3633	+-+?+-++-	-1.766	0.07739	-+-??----
rs6413916	1	199406239	-0.432	0.6659	+++--++--	-0.258	0.7964	+--++--++
rs6413917	1	199406487	-0.451	0.6522	+++--++--	-0.245	0.8063	+--++--++
rs1104223	1	199406833	-0.454	0.6498	+++--++--	-0.242	0.8089	+--++--++
rs831749	1	199408406	0.466	0.6413	---++--++	0.226	0.8212	-++--++--
rs10920138	1	199409177	-0.121	0.9036	-++------	1.037	0.2999	+--+-++++
rs700465	1	199409653	0.439	0.6608	---++--++	0.285	0.7757	-++--++--
rs2066284	1	199410397	0.2	0.8412	--+--++++	-1.258	0.2083	-+-+----+
rs831773	1	199412273	0.517	0.6048	---++--++	0.206	0.8368	-++--++--
rs831772	1	199412576	-0.377	0.706	+-+-+---+	0.639	0.5229	-+---++++
rs831771	1	199413433	0.525	0.5997	+--++--++	0.192	0.8476	-++--++--
rs831769	1	199414643	-0.345	0.7299	+-+-+---+	0.613	0.5398	-+---++++
rs4915492	1	199415218	-0.1	0.9203	--+--++-+	-0.934	0.3506	-+-+----+
rs12042026	1	199415532	0.065	0.9482	---+-++++	-0.631	0.5279	-++-+---+
rs831768	1	199415656	0.548	0.5839	---++--++	0.187	0.8519	-++--++--
rs1404402	1	199415672	0.102	0.9189	++-++--+-	0.929	0.3528	+-+--+++-
rs831767	1	199415942	-0.566	0.5712	-++--++--	-0.159	0.8736	+--++--++
rs831766	1	199416025	0.513	0.6083	--++?-+++	0.488	0.6256	++++?+---
rs16847944	1	199416239	-0.754	0.4509	-++?-+---	1.343	0.1791	++-?-+-++
rs831765	1	199416592	-0.57	0.5688	-++--++--	-0.157	0.8751	+--++--++
rs16847947	1	199416719	-0.066	0.9477	+++-+----	0.628	0.5302	+--+-+++-
rs831764	1	199416762	0.572	0.5671	+--++--++	0.188	0.8505	-++--++--
rs9988426	1	199417196	-0.759	0.4479	-++?-+---	1.338	0.1809	++-?-+-++
rs831763	1	199417622	0.571	0.568	+--++--++	0.198	0.8432	-++--++--
rs12119866	1	199418811	-0.599	0.549	++++-----	1.027	0.3042	----+++++
rs16847951	1	199418871	-0.761	0.4465	-++?-+---	1.332	0.1827	++-?---++
rs12046039	1	199419383	0.088	0.9301	---+-++++	-0.653	0.514	-++-+---+
rs831762	1	199419791	0.524	0.6002	+--++--++	0.241	0.8099	-++--++--
rs16847960	1	199420358	-0.759	0.4477	-++?-+---	1.337	0.1811	++-?-+-++
rs831759	1	199420934	0.584	0.559	+--++--++	0.2	0.8417	-++--++--
rs16847970	1	199421243	0.758	0.4482	+--?+-+++	-1.339	0.1804	--+?+-+--
rs831757	1	199421670	-0.457	0.6475	+-+-+---+	0.709	0.4784	-+---++++
rs16847977	1	199421859	0.775	0.4382	+--?+-+++	-1.36	0.1739	--+?+-+--
rs16847981	1	199422039	-1.205	0.2282	-+-?----+	1.752	0.07978	++-++++++
rs831756	1	199422325	0.233	0.8158	+-?+?????	0.099	0.9211	+-?+?????
rs6660096	1	199422509	-0.511	0.6095	-+-+-----	1.215	0.2245	-++--+-+-
rs831755	1	199422544	0.199	0.8426	---+--+++	-0.116	0.9076	++++++---
rs831753	1	199422807	-0.676	0.4991	---++--++	1.574	0.1155	-++++++--
rs16847994	1	199423189	1.342	0.1796	+-++++-++	-1.412	0.158	--+---+--
rs831752	1	199423769	-0.819	0.4127	---++--++	1.607	0.108	-++++++--
rs16830112	1	199424470	0.449	0.6533	-++-++-++	-0.678	0.498	++--+-+-+
rs831751	1	199425599	-0.987	0.3235	++--?+---	0.318	0.7505	--+-?-+++
rs831750	1	199426084	-0.105	0.9167	+++++----	1.058	0.2902	-+++++++-
rs6677048	1	199427119	-0.9	0.3683	-+-+-----	0.946	0.344	+-+--++++
rs12137704	1	199427134	-0.455	0.6489	--+-?---+	1.555	0.12	-+-+?++--
rs6704058	1	199427697	0.95	0.3422	+-+-+++++	-0.944	0.345	-+-++----
rs6658450	1	199428249	-0.263	0.7923	+-???????	0.379	0.7046	-+???????
rs12089471	1	199429034	-0.532	0.5945	+++++----	0.902	0.3671	--+--++++
rs1107128	1	199429814	-0.121	0.9039	-----+--+	-0.684	0.4941	++-++---+
rs1568809	1	199430207	0.528	0.5975	+++++-+--	0.265	0.7914	-+---+-+-
rs1007227	1	199430722	0.044	0.9648	+++++-+--	0.544	0.5866	-+-+-++++
rs6703241	1	199430840	0.951	0.3414	--++?-+++	-0.084	0.9334	++-+?+---
rs6690367	1	199430862	0.971	0.3317	+++++-++-	-0.514	0.6072	-----+-++
rs1852009	1	199431200	1.044	0.2965	+-+-+++++	-1.098	0.2722	---++----
rs17508253	1	199431387	0.125	0.9001	--+--++++	-0.385	0.6999	++-++----
rs4915219	1	199431553	-1.531	0.1259	+--+-----	0.99	0.3223	--++++-++
rs4915220	1	199431866	0.145	0.8851	++--+----	-0.368	0.7132	--+---+++
rs12045948	1	199432747	1.107	0.2683	+++++-++-	-0.735	0.4621	-----+-+-
rs7533096	1	199432904	-0.773	0.4397	--+--+-++	0.702	0.4826	++-++-+-+
rs4915221	1	199433006	-0.5	0.6169	-----+-++	0.054	0.9568	+--++-+-+
rs11589317	1	199433058	1.293	0.1959	+-++?-+++	-0.522	0.6016	-+-+?+---
rs12759657	1	199433221	-0.32	0.7487	++-++-+--	0.465	0.6419	--+--+++-
rs16848031	1	199433440	-1.202	0.2294	----?--++	0.575	0.565	+-++?++--
rs2365299	1	199436177	-0.52	0.6028	--++--+--	1.045	0.2962	++-+-+-++
rs10157719	1	199437194	0.2	0.8411	+--++-++-	0.105	0.9167	--+-+++--
rs947379	1	199437906	1.603	0.109	+++----++	0.544	0.5863	++-++++--
rs832159	1	199439773	1.504	0.1326	--+++-+++	-0.434	0.664	++-+-+---
rs4396148	1	199441445	-1.597	0.1104	++---+---	0.747	0.4551	--+++-+++
rs832156	1	199441850	-0.407	0.6837	----?-++-	1.048	0.2948	++++?++-+
rs9651057	1	199441897	0.478	0.6328	-+++--+++	1.612	0.107	+--++++-+
rs12568690	1	199443334	0.467	0.6404	+++-?++--	-1.866	0.06207	----?--++
rs7551098	1	199443901	-0.74	0.4593	--+----+-	1.854	0.06374	++++++--+
rs7551538	1	199444161	-0.657	0.5111	-++----+-	1.815	0.06946	+-++++--+
rs12070918	1	199447840	0.819	0.4126	+--++++-+	-1.933	0.05329	-+----++-
rs2282413	1	199449402	0.656	0.5121	+--++++-+	-1.78	0.07513	-+----++-
rs2282414	1	199449787	-0.649	0.5165	-++---++-	1.778	0.07542	+-++++--+
rs2282415	1	199449986	-0.637	0.5242	-++---++-	1.768	0.07699	+-++++--+
rs1568810	1	199450025	0.591	0.5547	+--+++--+	-1.714	0.08644	-+----++-
rs4915495	1	199450396	0.042	0.9665	+-+-?-++-	-0.206	0.8366	--++?---+
rs4915496	1	199450720	0.323	0.7465	+++-?+--+	-1.077	0.2816	----?--+-
rs2275673	1	199450898	-0.666	0.5054	-++---++-	1.769	0.07689	+-++++--+
rs3738268	1	199454451	2.101	0.03565	--+++-+++	-0.677	0.4986	++-+-+---
rs12744780	1	199455073	-1.327	0.1844	+---+----	-0.443	0.658	-++---+--
rs2039959	1	199455362	1.684	0.09213	--+++-+++	-0.465	0.6422	++-+-+---
rs4915497	1	199456356	1.688	0.09136	--+++-+++	-0.545	0.5854	++-+-+---
rs10753896	1	199456788	-1.723	0.08485	++---+---	0.562	0.5743	--+-+-+++
rs10753897	1	199456819	-1.497	0.1344	++---+---	0.408	0.6835	--+-+-+++
rs4915224	1	199456930	1.601	0.1094	--+++-+++	-0.476	0.6343	++---+---
rs3738269	1	199457355	-0.098	0.9215	+++--+---	-0.679	0.4969	-++-+-+++
rs6692846	1	199457880	1.607	0.1081	--+++-+++	-0.508	0.6112	++---+---
rs6427886	1	199458280	1.723	0.0849	--+++-+++	-0.542	0.5878	++-+-+---
rs12029731	1	199459507	0.409	0.6828	-+-+?+--+	-0.168	0.8669	+-+-?-+++
rs6687300	1	199460122	-1.399	0.1619	++-------	0.496	0.6197	--++-+--+
rs10920145	1	199460224	0.27	0.7871	+---?+-++	-0.498	0.6185	-+--?-++-
rs6687494	1	199460291	-1.827	0.06763	++--?+---	0.452	0.6513	--++?-+++
rs12134361	1	199460797	1.895	0.05814	--++?-+++	-0.67	0.5028	++--?+---
rs940584	1	199460871	-1.894	0.05828	++--?+---	0.671	0.5024	--++?-+++
rs3738270	1	199461742	-1.339	0.1806	-+--?++--	0.353	0.724	+-+-?---+
rs3738271	1	199461919	-0.276	0.7826	+-+--+-+-	-0.171	0.8642	-+-+--++-
rs16848109	1	199462362	-0.856	0.3922	+--++-+--	-0.608	0.5431	-++------
rs10920146	1	199463373	-0.245	0.8062	+-+--+-+-	-0.191	0.8488	-+-+--++-
rs3753970	1	199463922	-1.111	0.2664	++-++-+--	-0.919	0.358	-++----++
rs3753971	1	199463954	-0.248	0.8043	+-+--+-+-	1.221	0.2223	+--++++-+
rs3753972	1	199463981	-1.121	0.2625	++-++-+--	-0.91	0.363	-++----++
rs3753973	1	199464094	1.137	0.2557	--+--+-++	0.91	0.3628	+--++++--
rs14061	1	199464404	-1.122	0.2619	++-++-+--	-0.908	0.364	-++----++
rs12466	1	199464431	-0.119	0.9051	-++----+-	1.336	0.1815	+-+++++-+
rs6661322	1	199464806	2.075	0.03803	--++?-+++	-0.52	0.603	++--?+---
rs12566002	1	199464855	0.995	0.3197	-+++-+-++	0.704	0.4812	+---+-+++
rs6427890	1	199464930	2.076	0.03791	--++?-+++	-0.521	0.6026	++--?+---
rs1578531	1	199465048	-0.871	0.3835	+--++-+--	-0.599	0.5489	-++--+---
rs1592085	1	199465581	-0.18	0.8573	+-+--+-+-	-0.25	0.8028	-+-+--++-
rs10920147	1	199465761	-1.106	0.2687	++-++-+--	-0.928	0.3535	-++----++
rs10920148	1	199465865	-1.019	0.3083	++-++++--	-1.232	0.2178	-++----+-
rs1404403	1	199466839	0.205	0.8378	-+-++-+-+	0.235	0.8138	+-+-++--+
rs12065500	1	199473534	-1.028	0.3038	--???????	0.076	0.9391	-+???????
rs1415667	1	199474027	-0.41	0.6817	--???????	-0.974	0.3302	--???????
rs12745441	1	199476568	0.835	0.4038	-++--+-++	0.573	0.5667	+--++-+++
rs12132736	1	199476995	-1.084	0.2784	++-++-+--	-0.937	0.3486	-++----++
rs1010914	1	199477074	-0.214	0.8309	+-+--+-+-	-0.24	0.8103	-+-+--++-
rs1534055	1	199477499	-1.081	0.2798	++-++-+--	-0.945	0.3449	-++----++
rs1568812	1	199479459	2.082	0.0373	--++?-+++	-0.523	0.601	++--?+---
rs1404400	1	199480171	-2.084	0.03717	++--?+---	0.526	0.5992	--++?-+++
rs1880448	1	199480353	-0.187	0.852	+-+--+-+-	-0.274	0.784	-+-+--++-
rs1404399	1	199480492	-2.085	0.03707	++--?+---	0.529	0.5971	--++?-+++
rs4915225	1	199480626	2.096	0.03606	--++?-+++	-0.589	0.5556	++--?+---
rs4915499	1	199481199	0.217	0.8283	-+-++-+-+	0.263	0.7925	+-+-++--+
rs4915226	1	199481249	0.186	0.8525	-+-++-+-+	0.267	0.7896	+-+-++--+
rs4915500	1	199481377	2.062	0.03917	--++?-+++	-0.448	0.6538	++--?+---
rs7515270	1	199482437	-0.254	0.7997	-++----+-	1.489	0.1364	+-+++++-+
rs7517773	1	199482754	-2.135	0.03274	++--?+---	0.543	0.5873	--++?-+++
rs10800765	1	199483220	0.37	0.7111	-+-++-+-+	-1.325	0.1852	-++------
rs12137407	1	199483378	0.427	0.6696	+-+-+--++	0.462	0.6444	++-+-+---
rs10920154	1	199483592	-0.298	0.7653	+-+--+-+-	1.304	0.1923	---++++++
rs10800768	1	199483695	0.392	0.6949	-+-++-+-+	-1.352	0.1764	-++------
rs10920155	1	199483771	0.302	0.7625	+--++++-+	-1.533	0.1254	-+----++-
rs12134467	1	199483810	-0.177	0.8595	+-+--+-+-	-0.24	0.8101	-+-+--++-
rs12134496	1	199483920	-0.151	0.88	+-+--+-+-	-0.266	0.79	-+-+--++-
rs10800769	1	199484057	1.239	0.2153	--++?-++?	0.438	0.6614	++--?+--?
rs6691037	1	199484549	2.14	0.03238	--++?-+++	-0.594	0.5524	++--?+---
rs17458744	1	199484657	-0.432	0.6659	-+-+-++--	-0.473	0.6359	--+-+-+++
rs7524373	1	199484815	-2.137	0.03257	++--?+---	0.596	0.5511	--++?-+++
rs6427892	1	199484879	-1.507	0.1319	-+-------	0.67	0.5028	+-+-++-++
rs6427893	1	199484965	1.523	0.1279	+-+++++++	-0.743	0.4575	-+-+--+--
rs7524909	1	199485439	0.151	0.8798	-+-++-+-+	0.386	0.6995	+-+-++--+
rs7547214	1	199485461	0.157	0.8751	-+-++-+-+	0.385	0.7004	+-+-++--+
rs7536832	1	199485516	0.017	0.9868	-+-++-+-?	0.276	0.7822	+-+-++--?
rs7527317	1	199485775	-0.059	0.9529	+-+-++-+-	-0.464	0.6424	-+-+--++-
rs10157947	1	199485856	-0.128	0.8978	+-+-++-+-	-0.457	0.648	-+-+--++-
rs2096114	1	199485987	-0.128	0.8982	+-+--+-+-	-0.411	0.6813	-+-+--++-
rs10159291	1	199487214	0.309	0.7576	-+-++-+++	0.543	0.5874	+-+-++--+
rs10158151	1	199487235	-0.31	0.7568	+-+--+---	-0.542	0.5875	-+-+--++-
rs10158798	1	199487517	0.314	0.7536	-+-++-+++	0.539	0.59	+-+-++--+
rs10158293	1	199487709	-0.311	0.7556	+-+--+---	-0.542	0.5876	-+-+--++-
rs6655968	1	199488425	0.374	0.7082	+--++++--	-1.676	0.09376	-+----++-
rs1954214	1	199488957	-0.289	0.7729	+++--+---	-0.9	0.368	-+--+-+++
rs6684262	1	199489541	-0.13	0.8968	+--++++--	-1.246	0.2128	-++------
rs6427895	1	199489605	1.087	0.2772	+--++++++	-1.314	0.1889	-+-+-----
rs12732928	1	199489968	0.369	0.7122	++-++++--	-1.77	0.07672	--+------
rs16848172	1	199497329	-0.162	0.8711	+-+--+---	-0.186	0.8524	-+-+-+++-
rs2078570	1	199500374	0.155	0.8767	+---+-+++	0.638	0.5237	++-+-+---
rs4244148	1	199501670	0.042	0.9664	---++-+++	0.797	0.4252	+-++-+---
rs2365642	1	199501709	0.138	0.8905	---++-+++	0.932	0.3515	+-++-+---
rs12046907	1	199502764	0.49	0.6241	++-++++-?	-1.662	0.09653	--+-----?
rs10920161	1	199502862	-0.086	0.9311	--+----++	1.952	0.05098	++-+++++-
rs12117501	1	199503052	0.123	0.9019	+---+-+++	0.663	0.5075	++-+-+---
rs1997018	1	199503300	-0.441	0.6589	+-+----+-	1.469	0.1419	+--++++++
rs10920162	1	199503598	0.257	0.7971	+---+-+++	0.792	0.4281	++-+-+---
rs6427896	1	199503735	-0.607	0.5439	-++----++	1.892	0.05845	+-+++++++
rs1880449	1	199504177	-0.356	0.7216	--+----++	1.784	0.07441	++-++++++
rs1880450	1	199504390	0.335	0.7373	++-++++--	-1.741	0.0816	--+------
rs1857489	1	199504430	-0.497	0.6191	--+?---++	2.337	0.01944	+++?+++--
rs16848184	1	199504599	-0.07	0.9445	-+-++-+++	0.452	0.651	+-+-++--+
rs6666981	1	199505609	1.955	0.05055	--++?-+++	-0.661	0.5085	++--?+---
rs4915501	1	199506274	-0.211	0.8328	-+++--+++	1.586	0.1127	+++-+++++
rs10800771	1	199506805	-0.18	0.8575	-+++--+++	1.628	0.1036	+++-+++++
rs4915503	1	199507386	1.445	0.1483	+--++++++	-1.574	0.1155	+++------
rs6687886	1	199507902	1.975	0.04827	--++?-+++	-0.784	0.4332	++--?+---
rs6676912	1	199508296	0.564	0.5729	+-+++-+++	-0.394	0.6934	-+-+-++--
rs12038867	1	199509000	0.048	0.9618	++-++++--	-1.232	0.2181	--+------
rs868381	1	199509442	0.195	0.845	+-+--+---	-0.663	0.5073	-+-+--++-
rs16848195	1	199510362	0.239	0.8111	+-+--+---	-0.696	0.4864	-+-+--++-
rs16848196	1	199511052	0.06	0.9525	++-++++--	-1.2	0.2301	--+------
rs12128083	1	199512643	-0.821	0.4114	+---+---?	0.066	0.9473	-+++-++-?
rs832179	1	199513259	0.815	0.415	+-++--+++	-0.288	0.7733	-+-+++---
rs12143238	1	199513485	-0.894	0.3715	-++-++---	0.974	0.33	+++--++++
rs16848203	1	199513744	2.537	0.01118	-+++?++++	-1.705	0.08819	----?----
rs16848204	1	199513781	3.315	0.0009177	++++?+++?	-2.24	0.0251	----?---?
rs832177	1	199514823	2.267	0.02339	+-++-++++	-2.02	0.04334	---++----
rs854493	1	199515061	-2.465	0.0137	-+--+----	2.027	0.04271	+++--++++
rs854489	1	199516975	-2.353	0.01864	-+--+----	1.952	0.05098	+++--++++
rs700466	1	199517407	2.355	0.01851	+-++-++++	-1.964	0.04952	---++----
rs854488	1	199517939	-0.205	0.8376	++-+++---	-0.036	0.971	-+++--+-+
rs700467	1	199517954	-3.314	0.0009204	----?--+?	2.413	0.01581	++++?+++?
rs861275	1	199519324	-0.445	0.6562	---+++-+-	0.708	0.4787	++----+-+
rs2268147	1	199519489	1.88	0.06007	+-++++-+-	-1.231	0.2183	-+-+--+--
rs854715	1	199519904	-3.211	0.001321	---??--+?	1.974	0.0484	+++??+++?
rs1257394	1	199520739	0.122	0.9026	-++--++-?	-0.542	0.5875	+-+--+-+?
rs832164	1	199521822	0.198	0.843	-+-+++-+-	0.057	0.9548	++----+-+
rs832168	1	199522744	-0.215	0.8296	+-+---+-+	-0.113	0.9102	--++++-+-
rs832169	1	199523394	-0.228	0.8193	+--++-+--	-0.168	0.8668	-+++--+--
rs832170	1	199523639	0.449	0.6535	+--++++--	-0.727	0.4671	--++-----
rs16848229	1	199523996	-0.028	0.9774	+--++-+++	-0.292	0.7704	---++++--
rs832171	1	199524175	-0.449	0.6534	+-+---+-?	0.065	0.9482	--++++-+?
rs832172	1	199524232	0.578	0.5635	-++-++-+?	0.064	0.9488	++----+-?
rs832174	1	199525142	0.221	0.8254	-+-+++-+-	0.078	0.9375	++----+-+
rs700469	1	199526604	0.463	0.6436	+--++++--	-0.744	0.4571	--++-----
rs832176	1	199527265	-0.239	0.8112	----++-+-	0.084	0.9331	++-++-+-+
rs860554	1	199529055	0.918	0.3584	++--+++--	-0.951	0.3416	--+-----+
rs832144	1	199529100	0.458	0.647	+---+++--	-0.739	0.46	--++-----
rs1779301	1	199529953	-0.456	0.6486	-+++---++	0.735	0.4621	++--+++++
rs2300293	1	199531525	-0.66	0.5091	--+-----+	0.833	0.4046	+--+++-++
rs713292	1	199532393	1.138	0.255	+--+++++-	-1.04	0.2985	-++---+-+
rs1318899	1	199533058	-0.854	0.3929	--+-----+	0.713	0.4758	+--+++-+-
rs2268156	1	199533697	0.806	0.4205	++-+++++-	-0.673	0.5009	-++---+-+
rs3819796	1	199535674	-0.876	0.381	--+-----+	0.814	0.4155	+--+++-+-
rs832147	1	199536310	-1.32	0.1867	-++----++	1.361	0.1734	+--+++++-
rs854502	1	199536536	-0.919	0.3579	--+-----+	0.871	0.3838	+--+++-+-
rs706494	1	199537845	1.235	0.2168	+--++++--	-1.386	0.1659	-++------
rs947373	1	199538606	0.189	0.8497	+-++-+--+	-0.141	0.8882	+----+-+-
rs1772836	1	199542404	1.017	0.3093	++-+++++-	-1.109	0.2676	-++---+-+
rs10920169	1	199543250	-0.078	0.938	-++--+-+-	0.255	0.799	--+---+-+
rs9287109	1	199544314	-0.094	0.9252	-++--+-+-	0.278	0.7807	--+---+-+
rs1772847	1	199545485	1.363	0.1729	+-+++++--	-1.767	0.07717	-+-------
rs17576470	1	199545963	0.088	0.9299	?-++++---	-0.314	0.7532	?-+----++
rs1779304	1	199546021	0.326	0.7445	+-++-+--+	-0.019	0.9846	+----+-+-
rs1772849	1	199546786	-0.988	0.323	--+-----+	1.153	0.249	+--+++-+-
rs832152	1	199547272	1.34	0.1802	+--++++--	-1.436	0.1509	-++----+-
rs832151	1	199547579	1.369	0.1711	+--++++--	-1.465	0.1428	-++----+-
rs1772858	1	199548473	-0.983	0.3257	--+-----+	1.165	0.244	+--+++-+-
rs6669708	1	199549794	0.078	0.9382	-++--+-+?	-0.253	0.8	--+---+-?
rs1722764	1	199550339	1.364	0.1726	+--++++--	-1.499	0.1338	-++----+-
rs7514146	1	199552335	-0.008	0.9936	-++--+-+-	0.131	0.8954	--+---+-+
rs1722780	1	199552941	-0.96	0.3372	--+-----+	1.179	0.2383	+--+++-+-
rs1794868	1	199554630	0.114	0.9089	+--++-+++	-0.219	0.8264	++-+++-+-
rs4367802	1	199555143	0.499	0.6179	-?+??++-?	-0.735	0.4623	+?+??---?
rs1626370	1	199555578	1.349	0.1774	+--++++--	-1.512	0.1306	-++----+-
rs1628151	1	199555798	1.415	0.1571	+--++++--	-1.561	0.1185	-++----+-
rs1626760	1	199556554	0.172	0.8635	---+?-++?	0.241	0.8092	++-+?+-+?
rs1779293	1	199557413	1.429	0.153	+--++++--	-1.592	0.1113	-++----+-
rs10920173	1	199559096	-0.345	0.7304	+++-?+---	0.158	0.8743	--+-?-+-+
rs1543805	1	199559417	1.206	0.2277	++-++++--	-1.335	0.1819	-++---+-+
rs1543806	1	199559467	-1.135	0.2562	--+----++	1.273	0.2029	+--+++-+-
rs1341629	1	199559877	-0.428	0.669	-++--+---	0.506	0.613	--+---+-+
rs854505	1	199560608	-1.132	0.2575	-++-----+	1.585	0.1129	+--+++-++
rs16848325	1	199561041	-0.538	0.5909	-++--+---	0.7	0.4841	+-+---+-+
rs16848334	1	199561730	-0.424	0.6719	-++--+---	0.501	0.6166	--+---+-+
rs1722742	1	199562360	1.489	0.1364	+--++++--	-1.748	0.08052	-++----+-
rs3820427	1	199562735	-0.427	0.6691	-+--+--+-	0.215	0.83	-++++-+-+
rs854508	1	199563110	-0.873	0.3826	--+-----+	1.224	0.2208	+--+++-+-
rs854509	1	199563301	-0.872	0.3833	--+-----+	1.228	0.2194	+--+++-+-
rs1341944	1	199563682	-0.16	0.8733	?++--+---	0.365	0.7151	?-+---+-+
rs1023487	1	199564290	0.815	0.4151	++--++---	-1.397	0.1626	-++---+-+
rs1572968	1	199564975	0.017	0.9863	--+---+++	0.429	0.6679	++++-+---
rs1361904	1	199565292	0.681	0.4959	+--++-+-?	-0.89	0.3734	-+--+--+?
rs6685490	1	199565365	-0.404	0.6861	-++-?+---	0.282	0.7779	-++-?-+-+
rs1361903	1	199565457	0.18	0.8574	---+--+++	0.285	0.7759	+-++-+---
rs1361902	1	199565489	-0.762	0.4458	-++----++	1.711	0.08703	+--+++---
rs947376	1	199566093	-0.626	0.5315	-+--++-+-	0.432	0.6655	-+++--+-+
rs2365648	1	199566408	0.067	0.9464	+--++-+--	-0.6	0.5482	-+--+--++
rs1105331	1	199566475	-0.212	0.8322	++--++---	-0.227	0.8202	-+--+-+++
rs3795629	1	199566523	-0.217	0.8281	--++--++?	0.492	0.6228	+-++-+--?
rs10920175	1	199567465	0.965	0.3345	+++++++--	-1.368	0.1714	----++-+-
rs17425876	1	199567676	1.145	0.2524	+--++++--	-1.867	0.0619	-++------
rs12120834	1	199567734	0.205	0.8377	+--+?-+-+	-0.343	0.7314	-+-+?+-+-
rs12143423	1	199568319	-1.478	0.1395	-+--++---	1.661	0.09681	+-+++++-+
rs1046970	1	199568529	1.147	0.2514	+--++++--	-1.875	0.06074	-++------
rs947377	1	199569716	-0.833	0.4051	-+-----++	1.07	0.2844	++++--+-+
rs10920176	1	199569729	0.101	0.9198	+--+++---	-0.783	0.4338	-++---+++
rs10800773	1	199569854	-1.298	0.1944	-------++	2.196	0.02811	+-++++++-
rs10753899	1	199569963	-1.231	0.2183	-++----++	1.883	0.05964	+--++++++
rs17459837	1	199570254	-0.891	0.3727	-+-----++	1.109	0.2675	++++--+-+
rs5020875	1	199570336	1.585	0.1129	+-+++++--	-2.274	0.02298	-++----+-
rs6427900	1	199571727	0.326	0.7446	++++++---	-0.627	0.5304	-------++
rs1539690	1	199571826	-0.635	0.5256	-+++--++?	0.905	0.3654	+--+++--?
rs1539691	1	199571836	-0.102	0.919	-+++--+++	0.668	0.5042	+--+++---
rs1539692	1	199571959	-1.251	0.211	-+++----+	1.833	0.06682	+--++++++
rs6690976	1	199572248	-0.331	0.7406	-++--+---	-0.273	0.7852	--+---+-+
rs4915514	1	199575557	-0.243	0.8082	-++----++	0.651	0.5149	+--+++--+
rs4915515	1	199576904	-0.213	0.8311	+---+++--	-0.136	0.8915	-+++--+-+
rs4915516	1	199576929	1.206	0.2277	+---++++-	-1.829	0.06746	-++------
rs12117515	1	199577059	-0.47	0.638	-++--+-+-	0.103	0.9183	+-----+-+
rs4915517	1	199577356	1.186	0.2358	+---++++-	-1.811	0.07008	-++------
rs2365649	1	199577689	-1.19	0.2339	-+++----+	1.821	0.06855	+---+++++
rs2365650	1	199577788	1.923	0.05452	++++-++++	-2.197	0.02801	---------
rs12126907	1	199578656	-0.28	0.7798	+---+++--	-0.098	0.9217	-+++--+-+
rs4915518	1	199578969	-0.222	0.824	-++----++	0.623	0.5335	+--++++-+
rs4915519	1	199579232	-0.107	0.9152	+---+++--	-0.301	0.7632	-+++--+-+
rs2153715	1	199581247	-0.225	0.8222	+---+++--	-0.108	0.9137	-+++--+-+
rs16848403	1	199581805	0.325	0.745	+--++-+++	0.303	0.7619	++-+++-+-
rs1122481	1	199581925	1.184	0.2365	+---+++--	-1.795	0.07266	-+++-----
rs7526201	1	199582524	-0.226	0.8209	+---+++--	-0.09	0.9284	-+++--+-+
rs4611055	1	199582851	1.175	0.2399	+---+++--	-1.795	0.07258	-+++-----
rs1539694	1	199583105	0.173	0.8624	-+++---++	0.123	0.9023	+---++-+-
rs12564284	1	199586805	-0.19	0.8492	-+---+-++	0.425	0.6706	+-++--+-+
rs12087692	1	199588344	0.205	0.8377	+-+++-+--	-0.438	0.6611	-+--++-+-
rs17426255	1	199588399	0.12	0.9047	+-+++-+--	-0.275	0.7836	-+--++-+-
rs12073852	1	199588832	-0.185	0.8531	-+---+-++	0.422	0.6731	+-++--+-+
rs12068574	1	199588884	0.192	0.8476	+-+++-+--	-0.434	0.6642	-+--++-+-
rs12409010	1	199589501	1.156	0.2475	+--++++--	-1.501	0.1334	-+++----+
rs12091888	1	199591248	0.248	0.8045	+-+++-+--	-0.58	0.5619	-+--++-+-
rs12141661	1	199591575	-0.667	0.5047	-++--+-+-	0.327	0.7437	+-----+-+
rs7540834	1	199592085	-0.074	0.9412	-+---+-++	0.612	0.5408	+-++--+-+
rs10920179	1	199592737	-0.016	0.987	--+---+++	0.221	0.8249	++++++---
rs7535327	1	199594059	0.672	0.5014	+--++-+-+	-0.425	0.6711	-+++++-+-
rs2275863	1	199595447	-0.628	0.5302	-++--+-+-	0.389	0.697	+--+--+-+
rs7521796	1	199596642	0.671	0.502	+--++-+-+	-0.431	0.6665	-++-++-+-
rs10920181	1	199596752	0.665	0.5063	+--++-+-+	-0.427	0.6697	-++-++-+-
rs12564577	1	199596849	-0.175	0.861	---?-+?+?	0.612	0.5403	++-?-+?-?
rs3730240	1	199597352	-0.173	0.8629	---?-+?+?	0.612	0.5403	++-?-+?-?
rs11807637	1	199597958	-0.243	0.8083	-+---+-++	0.597	0.5505	++++--+-+
rs11806184	1	199598002	-0.162	0.8715	-+---+-++	0.532	0.5944	++++--+-+
rs1104859	1	199598177	1.515	0.1299	+++++++--	-1.775	0.07595	-++----++
rs2365652	1	199598287	-1.014	0.3105	------+++	1.384	0.1664	+++++++--
rs1892027	1	199598643	1.466	0.1426	+-+++++--	-1.716	0.08607	-++----++
rs3730237	1	199599276	-0.423	0.6719	+-+?+-+--	0.994	0.3204	++-?++++-
rs2275860	1	199600326	0.301	0.7637	+-+++-+--	-0.584	0.5591	----++-+-
rs3767546	1	199600584	0.642	0.5206	+--++-+-+	-0.388	0.6979	-++-++-+-
rs3729547	1	199601005	-1.495	0.1349	-+-----++	1.732	0.08336	+--++++--
rs3729845	1	199601418	-0.704	0.4816	+---?--+-	0.555	0.579	-+-+?-++-
rs10800775	1	199603009	1.559	0.119	++-++++--	-1.635	0.1021	-++-----+
rs1892028	1	199603264	-1.033	0.3015	------+++	1.389	0.1647	+++++++--
rs3729843	1	199603607	-0.066	0.9471	--+---+++	0.189	0.8502	++-+-+---
rs3729842	1	199603793	1.583	0.1133	++-++++--	-1.686	0.09177	-++-----+
rs3753999	1	199604109	-0.308	0.758	-++-?+--+	-0.047	0.9626	+---?-+-+
rs3753997	1	199604391	-0.655	0.5122	-++--+-+-	0.447	0.6549	+--+--+-+
rs16848462	1	199604730	-0.565	0.572	-++--+-++	0.578	0.5635	+--+--+-+
rs10800776	1	199605176	1.556	0.1197	+++++++--	-1.905	0.05676	-++----+-
rs10920183	1	199605209	1.121	0.2622	++++++---	-1.445	0.1486	-------++
rs10920184	1	199605519	1.123	0.2615	++++++---	-1.446	0.1481	-------++
rs1419276	1	199606003	-1.543	0.1229	--+----++	1.9	0.05747	+--++++-+
rs12567686	1	199606824	0.543	0.5873	+--++-+--	-0.553	0.5805	-++-++-+-
rs6427901	1	199607436	-0.561	0.5745	-++--+-++	0.576	0.5644	+--+--+-+
rs868407	1	199607964	-1.357	0.1748	-+-----++	1.876	0.06059	+--++++-+
rs3020556	1	199609738	0.183	0.8549	---++-+++	0.003	0.9978	++++-----
rs11676327	2	146005202	-1.45	0.1472	----+-+--	1.243	0.2138	++-+-+-++
rs1979517	2	146007122	0.319	0.7498	--+++++-+	-0.223	0.8235	++++---+-
rs12467457	2	146010432	0.46	0.6452	-++-+++++	0.407	0.6837	++---+-++
rs1484926	2	146010599	0.17	0.8649	---++++-+	-0.012	0.9901	++++---+-
rs10180063	2	146011401	1.761	0.07824	--+++++-+	-2.177	0.02946	++-+-----
rs2054762	2	146012150	-1.803	0.07131	++-----+-	2.245	0.02476	--+++++++
rs17482303	2	146014425	-1.94	0.05233	--------+	2.776	0.005503	+++++++++
rs10192394	2	146014477	-1.467	0.1423	+-++-----	0.426	0.6703	---+++++-
rs17410451	2	146014967	-1.943	0.05205	--------+	2.779	0.005451	+++++++++
rs17482324	2	146015034	1.943	0.05205	++++++++-	-2.781	0.005421	---------
rs17410479	2	146015691	1.947	0.05155	++++++++-	-2.785	0.005345	---------
rs7370102	2	146016563	0.037	0.9703	+++----+-	-0.239	0.8113	----+++-+
rs13429432	2	146017590	-1.549	0.1214	++-----+-	1.911	0.05597	--+-+++-+
rs11892992	2	146018256	1.57	0.1165	--+++++-+	-1.955	0.05056	++-+---+-
rs12691710	2	146018606	0.031	0.9755	+++----+-	-0.24	0.8105	----+++-+
rs13407875	2	146018772	1.533	0.1254	--+++++-+	-1.953	0.05086	++-+---+-
rs12618803	2	146019836	-1.971	0.04873	--------+	2.908	0.003638	+++++++++
rs12618828	2	146019871	-1.97	0.0488	--------+	2.909	0.003626	+++++++++
rs1385356	2	146020306	1.972	0.04858	++++++++-	-2.912	0.003594	---------
rs13384731	2	146022671	0.691	0.4897	---+?-+++	-0.73	0.4655	+++-?----
rs17410493	2	146023517	1.975	0.04822	++++++++-	-2.917	0.003529	---------
rs10496982	2	146024584	-1.52	0.1284	++-----+-	1.866	0.06211	--+-+++-+
rs10496983	2	146025933	0.554	0.5799	-++-+++++	0.353	0.7243	++--++-++
rs17410535	2	146026416	-1.424	0.1543	--++--+-+	0.882	0.3778	++++++-+-
rs17482414	2	146026453	1.453	0.1463	++--++-+-	-0.895	0.3705	------+-+
rs17410542	2	146026859	1.811	0.07011	+++?++++-	-2.951	0.003168	---?-----
rs1484918	2	146026891	-0.129	0.8977	---++++-+	0.465	0.642	++++---++
rs10191819	2	146027193	0.077	0.9382	+++----+-	-0.366	0.7141	----+++--
rs10176779	2	146027508	-1.498	0.134	++-----+-	1.829	0.06738	--+-+++-+
rs9630929	2	146027978	1.46	0.1442	+++??????	-2.345	0.01903	---??????
rs17410563	2	146028592	-2.034	0.04198	--------+	3.004	0.002666	+++++++++
rs17482435	2	146028785	-2.034	0.04192	--------+	3.005	0.00266	+++++++++
rs11901708	2	146029362	1.788	0.07372	--++-+--+	-2.574	0.01006	---+---+-
rs7600967	2	146031604	-0.221	0.825	+++??---+	0.711	0.477	-+-??++++
rs10193706	2	146032789	1.913	0.05576	-+--+++++	-1.043	0.2971	--+-----+
rs11676626	2	146033459	-0.745	0.4565	++-++-+--	1.524	0.1274	+++-++--+
rs13005432	2	146033624	-0.838	0.4018	+---?-++-	0.692	0.489	+-++?+-++
rs10432330	2	146036433	1.811	0.0701	--++-+--+	-2.597	0.009418	---+---+-
rs16825177	2	146038652	-0.035	0.9725	+-++-+---	-0.44	0.6599	---++-+--
rs876903	2	146038902	1.501	0.1334	--+++++++	-1.962	0.04976	+------++
rs900980	2	146039689	-1.823	0.06837	++--+-++-	2.613	0.008967	+++-+++-+
rs11899509	2	146040200	-1.831	0.06707	++--+-++-	2.602	0.009262	+++-+++-+
rs6734779	2	146046576	-1.516	0.1294	++-------	1.985	0.0471	-++++++--
rs17482496	2	146047682	-0.62	0.5354	++-+?---+	0.04	0.9681	--+-?+++-
rs4662426	2	146050160	-1.859	0.06297	++--+-++-	2.608	0.009119	+++-+++-+
rs1484919	2	146050602	-1.564	0.1178	++-------	2.005	0.04497	-++++++--
rs12619621	2	146050669	-1.118	0.2637	-+------+	1.833	0.06679	+++-+++++
rs16825205	2	146053532	0.475	0.6346	++-+?-++?	-0.558	0.5769	--++?+--?
rs16825218	2	146059898	1.875	0.0608	--++-+--+	-2.679	0.007381	---+---+-
rs10186882	2	146060703	1.628	0.1036	--+++++++	-2.068	0.03867	+------++
rs6727997	2	146062755	0.927	0.3541	+-+-++-+-	0.031	0.9751	++-+--+-+
rs16825228	2	146062801	0.741	0.4588	--+-++-++	0.304	0.7608	++-+--+++
rs6715269	2	146063282	0.818	0.4134	+--+++-+-	0.606	0.5443	++++--+-+
rs6430090	2	146063929	0.776	0.4377	+--+++-+-	0.598	0.5495	++++--+-+
rs7609422	2	146064507	-0.85	0.3953	-++---+-+	-0.533	0.5942	----++-+-
rs7573795	2	146065333	-0.181	0.856	+--+--++-	0.558	0.5765	-++-++--+
rs6430091	2	146065848	-0.851	0.395	-++---+-+	-0.582	0.5608	----++-+-
rs1484917	2	146066324	0.837	0.4024	+--+++-+-	0.543	0.5868	-+++--+-+
rs1484916	2	146066536	0.204	0.8385	-++-++--+	-0.573	0.5668	+--+--++-
rs7577837	2	146068506	0.782	0.4345	+--+++-+-	0.693	0.488	++++--+-+
rs7571848	2	146069654	-0.776	0.4375	-++---+-+	-0.706	0.4802	----++-+-
rs10188267	2	146069750	0.832	0.4053	+-+-++-+-	0.424	0.6716	++-+--+-+
rs10175928	2	146069910	-0.757	0.4492	-++---+-+	-0.75	0.4535	----++-+-
rs12615318	2	146070637	-0.04	0.9678	-+--+++++	0.024	0.9809	++----+++
rs12468287	2	146070764	-0.747	0.4552	-++---+-+	-0.771	0.4405	----++-+-
rs12476415	2	146070928	0.919	0.3579	--+-++-++	0.294	0.7691	++-+--+++
rs4662246	2	146071717	0.436	0.6629	+---++-+-	0.769	0.4421	++++--+-+
rs4662247	2	146071744	1.428	0.1532	-+--++-+-	-0.341	0.7331	+-++--+-+
rs4662248	2	146071926	0.395	0.6929	+---++-+-	0.817	0.4141	++++--+-+
rs1023964	2	146076321	-0.414	0.6789	-+++--+-+	-0.82	0.4123	----++-+-
rs2306682	2	146077612	-0.432	0.6659	++-+--+--	-0.394	0.6938	--+-++-+-
rs1385363	2	146079802	0.39	0.6964	+---++-+-	0.841	0.4005	++++--+-+
rs1351906	2	146083640	-0.394	0.6934	-+++--+-+	-0.837	0.4023	----++-+-
rs11694449	2	146084662	-0.538	0.5908	-+-+--+-+	-0.722	0.4704	--+-++-+-
rs16825266	2	146084830	0.565	0.5718	-+++?+?-?	-0.301	0.7637	+---?+?+?
rs949778	2	146085532	0.717	0.4732	--+?++-+?	-0.368	0.7131	++-?--+-?
rs867005	2	146085587	0.412	0.6801	+---++-+-	0.812	0.4169	++++--+-+
rs952210	2	146085636	0.438	0.6617	--+-++-++	0.371	0.7107	++-+--+-+
rs1385358	2	146086169	-0.433	0.6648	++-+--+--	-0.371	0.7106	--+-++-+-
rs10928254	2	146086550	0.534	0.5937	-+++?+?-?	-0.264	0.7922	+---?+?+?
rs2381745	2	146087412	-0.415	0.6778	-+++--+-+	-0.809	0.4183	----++-+-
rs10928255	2	146088207	-0.422	0.6728	-+++--+-+	-0.804	0.4213	----++-+-
rs13396091	2	146088431	0.535	0.593	+-+-++-+-	0.747	0.455	++-+--+-+
rs13424245	2	146088491	-0.542	0.5881	-+-+--+-+	-0.733	0.4635	--+-++-+-
rs7603916	2	146089135	0.451	0.6523	--+-++-++	0.369	0.7121	++-+--+-+
rs7567067	2	146090096	0.452	0.6515	+---++-+-	0.82	0.4123	++++--+-+
rs10176261	2	146091200	0.463	0.6434	+---++-+-	0.819	0.4128	++++--+-+
rs12691711	2	146091698	-0.16	0.8726	++-+--+--	-0.447	0.6549	--+-++-+-
rs2381746	2	146091859	0.461	0.6451	+---++-+-	0.823	0.4104	++++--+-+
rs10179272	2	146091890	0.462	0.6441	+---++-+-	0.824	0.4099	++++--+-+
rs1385368	2	146092175	-0.473	0.6362	-+++--+-+	-0.821	0.4117	----++-+-
rs11885945	2	146092760	0.359	0.7198	-+++?+?-?	-0.206	0.8368	+---?+?+?
rs7604776	2	146093063	0.464	0.6426	--+-++-++	0.356	0.7219	++-+--+-+
rs16825289	2	146093084	-0.341	0.7331	+---?-?+?	0.2	0.8413	-+++?-?-?
rs6757584	2	146093469	0.336	0.7366	-+++?+?-?	-0.199	0.8426	+---?+?+?
rs6707541	2	146094950	0.007	0.9944	-+--+++++	-0.154	0.8772	++----+++
rs10204009	2	146096293	0.482	0.6297	--+-++-++	0.35	0.7262	++-+--+-+
rs10496984	2	146097730	0.167	0.8677	--++?+?-?	-0.096	0.9236	+---?+?+?
rs2381750	2	146098706	-0.005	0.9959	----+++++	-0.195	0.8455	++----+++
rs16825300	2	146099170	0.324	0.7461	-+++?+?-?	-0.199	0.8419	+---?+?+?
rs2381751	2	146099200	0.455	0.649	--+-++-++	0.393	0.6941	++-+--+-+
rs2381752	2	146101399	-0.496	0.6201	-+++--+-+	-0.894	0.3713	----++-+-
rs10182577	2	146101884	-0.082	0.9344	--+-++--+	-0.338	0.7357	---+--++-
rs4309527	2	146103269	0.336	0.7369	-+++?+?-?	-0.333	0.7393	+---?+?+?
rs2381753	2	146104035	0.378	0.7056	-+++?+?-?	-0.355	0.7227	+---?+?+?
rs2381754	2	146104108	-0.522	0.6019	-+++--+-+	-0.897	0.3695	----++-+-
rs9287376	2	146105000	-0.507	0.612	++-+--+--	-0.397	0.6913	--+-++-+-
rs13411432	2	146108392	-0.375	0.7074	-+-+?+-++	1.001	0.3167	+--+?-+++
rs12619445	2	146108820	-1.494	0.1351	-++-?---+	1.342	0.1797	---+?+++-
rs2381755	2	146109953	0.442	0.6583	-+---+-++	-1.07	0.2848	+-+-+-+--
rs2381756	2	146110990	-1.494	0.1351	-++-?---+	1.36	0.174	---+?+++-
rs13405554	2	146118603	-0.361	0.7183	-+-+++-++	0.96	0.3372	+--+--+++
rs4632277	2	146120819	1.092	0.275	+---?+++-	-1.271	0.2038	++--?---+
rs10193661	2	146121444	-0.641	0.5213	-+-+?+-++	1.265	0.2058	+-++?-+++
rs13423564	2	146123661	-0.37	0.7114	-+-+++-++	0.976	0.329	+--+--+++
rs16825330	2	146124290	1.153	0.2489	+---?+++-	-1.36	0.174	++--?---+
rs10183073	2	146124878	0.418	0.6758	+-+---+--	-1.045	0.296	-++-++---
rs13394364	2	146128214	0.395	0.6926	+-+---+--	-1.025	0.3056	-++-++---
rs17411140	2	146128610	-1.012	0.3116	++-+?---+	1.284	0.1991	--++?++++
rs11896112	2	146132856	-0.087	0.9306	-+---+--+	-0.613	0.5399	+++---++-
rs17489400	2	146135517	1.174	0.2404	++-++-++-	0.25	0.8022	--+++--++
rs16825339	2	146135640	-1.147	0.2513	--+--+--+	-0.233	0.8155	++---++--
rs10178168	2	146135733	-0.206	0.8365	++-++--++	0.373	0.7089	--++-++++
rs4662434	2	146135773	0.166	0.8683	++++?--+-	0.711	0.4773	---+?+--+
rs10167121	2	146135846	-0.065	0.9482	++-++--++	0.281	0.7786	--++-++++
rs12998978	2	146138670	-0.159	0.8734	----?++-+	-0.7	0.4839	+++-?-++-
rs2381757	2	146139113	-0.292	0.7705	++++?--+-	0.735	0.4625	--++?++-+
rs2890780	2	146139491	-1.195	0.2323	--+--+--+	0.033	0.974	++---++--
rs12623924	2	146140044	-0.162	0.8715	----?++-+	-0.709	0.4784	+++-?-++-
rs11689535	2	146140273	0.571	0.5682	-?+--++--	-0.776	0.4375	+?--+----
rs16825349	2	146142001	1.168	0.243	++-++-++-	0.117	0.9066	--+++--++
rs11683083	2	146143266	1.148	0.2508	++-++-++-	-0.014	0.9885	--+++--++
rs2381759	2	146144501	1.209	0.2266	++-++-++-	-0.045	0.9645	--+++--++
rs10170496	2	146145717	0.118	0.9061	--+--++--	-0.266	0.7903	++--+----
rs13006403	2	146147110	0.289	0.7723	--+-?++-+	-0.749	0.4539	++--?--+-
rs16825356	2	146151464	1.223	0.2214	++-++-++-	-0.047	0.9623	--+++--++
rs6430095	2	146156415	-1.23	0.2188	--+--+--+	0.042	0.9665	++---++--
rs2381760	2	146157142	1.232	0.2178	++-++-++-	-0.042	0.9669	--+++--++
rs10496985	2	146157738	0.331	0.7407	--++--+-+	-0.21	0.834	++--++---
rs6709699	2	146158776	-0.414	0.6792	+-+-?----	0.19	0.849	-+-+?+---
rs17489608	2	146161438	0.793	0.4277	++-+?-++?	1.19	0.234	+-++?+--+
rs12691712	2	146163143	-2.509	0.0121	+---+-+--	1.677	0.09363	-+-++++++
rs13000780	2	146163700	-2.584	0.009777	+---+-+--	1.673	0.09426	-+-++++++
rs7583637	2	146164761	2.255	0.02413	-+++-+-++	-1.471	0.1412	+-+------
rs4260184	2	146165532	0.719	0.472	--+--+-++	-0.979	0.3278	+++-+----
rs2381762	2	146166569	-2.285	0.02234	+---+-+--	1.511	0.1308	-+-++-+++
rs10190915	2	146167705	2.237	0.02528	-+++-+-++	-1.465	0.1429	+-+--+---
rs17411454	2	146168217	-0.146	0.8841	++-+?-++-	1.163	0.2448	+-++?+--+
rs2381763	2	146169828	2.28	0.0226	-+++-+-++	-1.511	0.1308	+-+--+---
rs2381765	2	146171200	2.18	0.02926	-+++-+-++	-1.061	0.2885	+++--+---
rs6430096	2	146171384	-0.896	0.3704	------+-+	-0.165	0.8686	-++-+--+-
rs2381766	2	146172331	0.666	0.5052	-++--++++	-1.081	0.2798	-++-+----
rs7592820	2	146178024	0.461	0.6449	-++--++-+	-0.97	0.3321	+++------
rs7569165	2	146182344	-0.476	0.6338	+--++--+-	1.015	0.3103	---++++++
rs9287378	2	146188511	-0.458	0.6472	+--++-++-	0.807	0.4194	---++++++
rs2577227	2	146188611	0.22	0.8259	++++++-+-	0.726	0.4676	+----++++
rs10190902	2	146188835	-1.017	0.309	+---+-+--	1.383	0.1666	+-+++++++
rs10201848	2	146188846	0.096	0.9232	+--++--+?	0.617	0.5374	---+++++?
rs1982165	2	146189411	-1.012	0.3115	+---+-+--	1.36	0.1738	+-+++++++
rs1982164	2	146190233	1.021	0.3071	-+++-+-++	-1.372	0.17	-+-------
rs12691713	2	146191247	-0.476	0.6343	+--++--+-	1.033	0.3016	---++++++
rs2704774	2	146193541	-1.266	0.2056	+---+-+--	0.587	0.5572	-++++--++
rs10928257	2	146194837	1.008	0.3134	-+++-+-++	-1.364	0.1725	-+-------
rs6733821	2	146194850	0.464	0.6429	-++--++-+	-1.025	0.3054	+++------
rs6705350	2	146195208	-1.005	0.3149	+---+-+--	1.363	0.1727	+-+++++++
rs6737874	2	146195711	0.47	0.6382	-++--++-+	-1.038	0.2995	+++------
rs6737894	2	146195755	0.398	0.6905	--+--++-+	-1.04	0.2981	+++------
rs10205783	2	146197374	0.928	0.3534	-+++-+-++	-1.387	0.1655	-+-------
rs12465536	2	146199365	-0.3	0.7643	------+-+	-0.725	0.4683	-++++----
rs10197322	2	146199504	0.924	0.3557	-+++-+-++	-1.238	0.2157	-+-------
rs973326	2	146199780	0.286	0.7746	++++++-+-	0.645	0.519	+----++++
rs7570467	2	146203610	-1.191	0.2337	+---+-+--	1.409	0.1589	+-+++++++
rs6753273	2	146205232	-2.37	0.0178	----?-+--	1.631	0.1029	+-++?+-++
rs2577221	2	146205483	-1.313	0.1891	+---+-+-+	0.609	0.5422	-+++++-++
rs2246147	2	146207031	-1.346	0.1783	+---+-+-+	0.634	0.5261	-+++++-++
rs2704776	2	146208486	0.547	0.5844	-----++++	-1.186	0.2358	-+--+----
rs2704778	2	146209328	1.332	0.1829	-+++-+-+-	-0.611	0.541	+-----+--
rs10496986	2	146210691	1.232	0.218	-+++-+-++	-1.436	0.151	-++------
rs2704779	2	146210841	0.077	0.9385	+++++--+-	0.756	0.4494	+----++++
rs2577222	2	146211366	0.085	0.9319	+++++--+-	0.774	0.4387	+----++++
rs2083106	2	146211678	-0.088	0.9299	-----++-+	-0.776	0.4377	-++++----
rs7589182	2	146212008	-2.393	0.0167	----?-+--	1.672	0.09444	+-++?+-++
rs1437717	2	146212063	-0.099	0.9211	-----++-+	-0.786	0.4319	-++++----
rs766540	2	146212440	-1.3	0.1935	+---+-+-+	0.436	0.6626	-+++++-++
rs2704781	2	146213677	-0.524	0.6001	+++++----	1.197	0.2312	+--++++++
rs12997942	2	146216351	1.233	0.2174	-+++-+-++	-1.379	0.168	-++------
rs2704783	2	146216429	-0.079	0.9373	-----++-+	-0.849	0.3959	-++++----
rs2083107	2	146216884	-1.256	0.2091	+---+-+-+	0.364	0.7159	-+++++-+-
rs2464542	2	146217935	0.134	0.8933	+++++--+-	0.802	0.4223	+---+++++
rs11891563	2	146218051	2.369	0.01786	++++?+-++	-1.64	0.101	-+--?-+--
rs10496987	2	146219429	-1.153	0.2487	+---+-+--	1.353	0.1759	+-+++++++
rs2704785	2	146220514	0.45	0.6527	-----++++	-1.213	0.225	-+-------
rs2043751	2	146220816	-0.312	0.7548	+++++----	1.165	0.2442	+-+++++++
rs2118390	2	146220915	1.153	0.249	-+++-+-++	-1.343	0.1792	-+-------
rs2043752	2	146220980	-0.431	0.6666	+++++----	1.206	0.228	+-+++++++
rs12995581	2	146221014	-1.043	0.2971	+-+??--+-	0.663	0.5076	-+-??++++
rs1370521	2	146221152	-0.418	0.6756	+++++----	1.195	0.2319	+-+++++++
rs10175603	2	146223260	-1.038	0.299	+-+??--+-	0.655	0.5122	-+-??++++
rs2704787	2	146223369	-0.2	0.8417	-----++-+	-0.774	0.439	-+++-----
rs2577213	2	146223779	-0.199	0.8423	-----++-+	-0.774	0.4387	-+++-----
rs16825440	2	146224770	-1.275	0.2024	+---+-+-+	0.306	0.7596	-+++-+-+-
rs16825446	2	146226651	1.24	0.2149	-+++-+-+-	-0.313	0.7539	+---+-+-+
rs2252079	2	146227056	-1.127	0.2599	+---+-+--	1.303	0.1927	+-+++++++
rs2704788	2	146227765	-1.13	0.2587	+---+-+--	1.298	0.1942	+-+++++++
rs2577215	2	146228846	-0.715	0.4746	++--+----	0.888	0.3747	--+++++++
rs16825450	2	146229331	1.651	0.09878	++++-+--?	-0.535	0.5924	+-+-+-+-?
rs2577216	2	146229638	-0.46	0.6458	+--+++---	0.664	0.5069	+++-+-+++
rs2704789	2	146229777	-0.301	0.7633	+--+++---	0.471	0.6379	--+-+-+++
rs10181429	2	146230458	0.201	0.8404	-+---+++-	0.149	0.8815	+-++-+--+
rs4662251	2	146231083	-0.889	0.3742	----+-+++	0.583	0.56	-+-+++---
rs10184922	2	146231377	-0.21	0.834	+-+++---+	-0.136	0.8917	-+--+-++-
rs1982167	2	146231685	0.897	0.3696	-+++-++++	-1.152	0.2495	-----+---
rs11901196	2	146233084	0.201	0.8409	-+---+++-	0.16	0.8733	+-++-+--+
rs2251352	2	146233229	-0.35	0.7264	+--+++---	0.847	0.3968	+++-+-+++
rs1437711	2	146233281	0.566	0.5716	++-+++-+-	0.5	0.617	+-++--+-+
rs2704791	2	146233363	-0.896	0.3704	+---+----	1.133	0.2574	-++++-+++
rs6757470	2	146234051	0.918	0.3589	++++-+---	-0.47	0.6385	+-+---+++
rs10197841	2	146234885	-0.224	0.8229	+-+++---+	-0.089	0.9288	-+--+-++-
rs2704796	2	146235702	0.365	0.7152	-++---+++	-0.881	0.3784	---+-+---
rs2704795	2	146235844	-0.364	0.716	+--+++---	0.88	0.379	+++-+-+++
rs7574416	2	146238128	0.573	0.5668	++-++++--	0.628	0.5303	+-+++-+++
rs2577217	2	146238557	0.198	0.843	--+---+++	-0.946	0.3439	-+---+---
rs893334	2	146238592	-0.575	0.5654	--+----++	-0.626	0.5315	-+---+---
rs13426482	2	146238680	0.232	0.8167	-+---+++-	0.094	0.925	+-++-+--+
rs12691714	2	146239020	-0.339	0.7346	+--+?--+?	-0.225	0.8223	-+--?-++?
rs1370523	2	146239196	-0.997	0.3185	+---+----	1.187	0.2352	+++++-+++
rs2577218	2	146239701	-0.386	0.6994	+--+++---	0.887	0.375	+++-+-+++
rs12614476	2	146240469	0.207	0.8364	--+---+++	-0.956	0.3388	-+---+---
rs9287380	2	146240895	-0.206	0.8366	++-+++---	0.956	0.3393	+-+++-+++
rs12614611	2	146240969	-0.465	0.6421	--+----++	-0.722	0.4701	-+---+---
rs16825475	2	146242333	-1.071	0.2841	----+-+++	0.586	0.5576	-+-+++--+
rs13405221	2	146243484	1.811	0.07012	-+-+-+++?	-0.887	0.3749	+-++-+--?
rs16855380	2	146243937	-1.071	0.284	----+-+++	0.579	0.5627	-+-+++--+
rs9287382	2	146244557	-2.065	0.0389	+---+---+	1.175	0.2399	-+-++++++
rs16825477	2	146245339	1.187	0.2354	++++-+-+-	-0.829	0.4073	+-+---+--
rs17411803	2	146245917	-0.24	0.8104	--+--++++	-1.204	0.2285	-+--+--+-
rs16825480	2	146246019	0.275	0.7835	-+-+-+++-	0.061	0.9517	+-++-+--+
rs13401239	2	146248067	0.235	0.8141	-+-+-+++-	0.079	0.937	+-++-+--+
rs10206293	2	146248398	-0.716	0.4738	+-+??--+-	0.204	0.8387	-+-??-+++
rs10496988	2	146249238	0.515	0.6066	-?+--++++	-1.419	0.156	-?--+--+-
rs12691715	2	146249448	1.539	0.1239	-+-+-+++-	-0.742	0.4584	+-++-+--+
rs10496989	2	146249490	-0.236	0.8131	+-+-+---+	-0.073	0.9416	-+--+-++-
rs1542020	2	146250694	1.537	0.1244	-+-+-+++-	-0.74	0.4594	+-++-+--+
rs1542019	2	146250739	0.215	0.8295	-+-+-+++-	0.078	0.9378	+-++-+--+
rs4261673	2	146251464	1.23	0.2188	++++-+-+-	-0.876	0.3808	+-+---+--
rs10172195	2	146252125	-0.719	0.4721	+-+??--+-	0.201	0.8408	-+-??-+++
rs1437715	2	146253499	-1.515	0.1297	+-+-+---+	0.738	0.4608	-+--+-++-
rs10178659	2	146253893	-0.215	0.83	+-+-+---+	-0.079	0.9374	-+--+-++-
rs13404357	2	146255726	-0.214	0.8302	+-+-+---+	-0.079	0.9372	-+--+-++-
rs10194464	2	146264163	-2.114	0.03456	+---+---+	1.215	0.2244	-+-++++++
rs10427396	2	146264488	1.282	0.1999	++++-+-+-	-0.834	0.4044	+-+---+--
rs10427400	2	146265010	2.117	0.03424	-+++-+++-	-1.218	0.2233	+-+------
rs10496990	2	146265174	2.15	0.03152	-+++-+++-	-1.275	0.2022	+-+------
rs13421583	2	146266104	-1.524	0.1276	+-+-+---+	0.749	0.4541	-+--+-++-
rs1437714	2	146267617	2.139	0.03244	-+++-+++-	-1.241	0.2147	+-+------
rs10928264	2	146268139	-1.188	0.2349	+--++----	1.257	0.2086	-++++-+++
rs16825534	2	146268312	-0.218	0.8275	+-+-+---+	-0.078	0.9375	-+--+-++-
rs13413137	2	146268880	-0.218	0.8275	+-+-+---+	-0.079	0.9374	-+--+-++-
rs16825539	2	146269745	1.255	0.2093	++++-+-+-	-0.795	0.4268	+-+---+--
rs11898170	2	146269762	-1.445	0.1485	+-+-+---+	0.882	0.3775	-+--+-++-
rs12691719	2	146270023	-0.252	0.8011	+-+-+---+	-0.07	0.9439	-+--+-++-
rs13417105	2	146270107	-1.171	0.2418	?-+-+---+	0.869	0.3848	?+--+-++-
rs1228095	2	146270206	-0.43	0.6672	--+-----+	-0.322	0.7476	-+--++---
rs11889036	2	146271230	1.525	0.1272	-+-+-+++-	-0.772	0.4402	+-++-+--+
rs6755039	2	146272095	2.102	0.03555	-+++-+++-	-1.24	0.2148	+-+------
rs10168781	2	146272237	0.251	0.8016	-+-+-+++-	0.071	0.9434	+-++-+--+
rs11901275	2	146272352	-0.251	0.8017	+-+-+---+	-0.071	0.9433	-+--+-++-
rs4591296	2	146272566	-1.176	0.2395	+-+-?----	0.654	0.5132	-+?+?-+++
rs2178633	2	146272843	1.243	0.2137	-++--++++	-1.243	0.2137	-----+---
rs13025943	2	146273123	-0.251	0.8018	+-+-+---+	-0.072	0.943	-+--+-++-
rs11904072	2	146273994	-0.252	0.8014	+-+-+---+	-0.075	0.9403	-+--+-++-
rs17411878	2	146275185	-0.847	0.3971	+--+?--+-	0.62	0.5354	+-++?-+-+
rs6756517	2	146276355	-1.267	0.2052	------+--	0.815	0.4149	-+-+++-++
rs13390976	2	146276891	-1.763	0.07795	+-+-+---?	0.927	0.3542	-+--+-++?
rs16825545	2	146280698	1.283	0.1996	++++++-++	-0.8	0.4237	+-+---+--
rs13007611	2	146282465	1.499	0.1338	-+-+-+++-	-0.748	0.4543	+-++-+--+
rs1228071	2	146282733	-1.497	0.1343	+-+-+---+	0.745	0.4561	-+--+-++-
rs1228070	2	146282765	-1.758	0.07881	+-+-+---?	0.921	0.3569	-+--+-++?
rs1228069	2	146282948	1.917	0.05527	-+-+-+++?	-1.028	0.3038	+-++-+--?
rs1228068	2	146283325	0.248	0.8039	-+-+-+++-	0.084	0.9332	+-++-+--+
rs6724640	2	146283881	1.015	0.31	-+++++-++	-0.665	0.5062	+-+---+--
rs1228065	2	146284382	0.247	0.8048	-+-+-+++-	0.086	0.9312	+-++-+--+
rs10193904	2	146284597	0.248	0.8041	-+-+-+++-	0.084	0.9333	+-++-+--+
rs1228064	2	146285408	-1.44	0.1497	+-+-+---+	0.696	0.4862	-+--+-++-
rs1228063	2	146285491	1.44	0.1499	-+-+-+++-	-0.697	0.4857	+-++-+--+
rs1370526	2	146285804	-1.018	0.3085	+-----+--	0.673	0.5011	-+-+++-++
rs1370525	2	146285819	1.023	0.3063	-+++++-++	-0.684	0.4938	+-+---+--
rs16825575	2	146287566	0.265	0.791	-+-+-+++-	0.06	0.9522	+-++-+--+
rs1228055	2	146287978	0.265	0.7911	-+-+-+++-	0.06	0.9521	+-++-+--+
rs1228054	2	146288567	1.425	0.1543	-+-+-+++-	-0.695	0.4869	+-++-+--+
rs10180297	2	146289487	-0.277	0.782	+-+-+---+	-0.02	0.9839	-+--+-++-
rs2917905	2	146289835	1.564	0.1179	-+-?-+++?	-1.162	0.2451	+-+?-+--?
rs1228059	2	146290419	1.35	0.1769	-+-+-+++-	-0.72	0.4716	+-++-+--+
rs17490240	2	146290468	-1.13	0.2583	-+-??-+--	1.013	0.3113	-++??+--+
rs10184547	2	146291252	-0.233	0.8157	+-+-+---+	0.041	0.967	-+--+-++-
rs1228058	2	146291592	-1.216	0.2241	+-+-+---+	0.796	0.4263	-+--+-++-
rs1228061	2	146294704	0.268	0.7886	--+--++++	-0.987	0.3237	-+-+---+-
rs12996593	2	146298722	-1.273	0.2031	+---+---+	0.477	0.6331	-+--+-++-
rs1561274	2	146299660	0.21	0.8339	-+-+-+++-	-0.128	0.8979	+-++-+--+
rs1561273	2	146299794	0.21	0.8339	-+-+-+++-	-0.13	0.8967	+-++-+--+
rs6760390	2	146300279	0.21	0.8338	-+-+-+++-	-0.131	0.8961	+-++-+--+
rs10199699	2	146300691	-0.189	0.8503	+--?---+-	-0.725	0.4682	---?+++--
rs6735536	2	146300782	-1.278	0.2011	+---+---+	0.496	0.6197	-+--+-++-
rs4471837	2	146301747	-0.213	0.8316	+-+-+---+	0.137	0.8911	-+--+-++-
rs10221780	2	146304793	0.437	0.6622	-+-+?+++-	-0.157	0.8756	+-++?+--+
rs2577219	2	146305158	-1.238	0.2156	+---+---+	0.449	0.6535	-+--+-++-
rs6723151	2	146308504	1.335	0.1818	-+++-+++-	-0.525	0.5998	+-+--+--+
rs6751558	2	146308516	1.217	0.2236	-+++-+++-	-0.426	0.6703	+-+--+--+
rs12619866	2	146310138	-1.276	0.202	+-+-?---+	0.629	0.5293	-+--?-++-
rs12691721	2	146311392	0.359	0.7199	-+-+?+++-	-0.133	0.8941	+-++?+--+
rs1437713	2	146311504	-1.259	0.208	+---+--+-	0.273	0.785	-+-++-++-
rs10174302	2	146313890	0.201	0.8409	-+--?++-+	0.019	0.9847	+-++?----
rs1228080	2	146319129	-1.015	0.3101	+---+--++	0.084	0.933	-+-++++--
rs11895537	2	146320807	0.546	0.5854	-+-??++-+	-0.194	0.8459	+-+??----
rs1228079	2	146321473	-1.068	0.2854	+---+--+-	0.155	0.8769	-+-+++++-
rs12691722	2	146322225	0.39	0.6964	-+-??-+-+	-0.113	0.9104	+-+??+---
rs9287383	2	146324325	-0.034	0.9732	-++-?++-+	0.02	0.9837	+--+?+--+
rs1228078	2	146324408	0.538	0.5905	-+-??++-+	-0.173	0.8627	+-+??----
rs1370524	2	146325035	1.064	0.2872	-+++-++--	-0.108	0.9143	+-+----++
rs1228075	2	146325342	1.121	0.2622	-+++-++-+	-0.215	0.8295	+-+-----+
rs1228074	2	146326301	1.1	0.2712	-+++-++-+	-0.186	0.8522	+-+-----+
rs1228073	2	146327374	-0.916	0.3596	+---+--+-	0.078	0.9382	-+-+++++-
rs1228086	2	146329975	0.935	0.35	-+++-++-?	-0.23	0.8179	+-+-----?
rs17412092	2	146330225	1.015	0.3099	-+++++++-	-0.832	0.4052	+-------+
rs1228092	2	146333729	0.849	0.3958	-+++-++-+	-0.162	0.8717	+-+----++
rs1228091	2	146335345	0.851	0.3946	-+++-++-+	-0.16	0.873	+-+----++
rs16825657	2	146340692	0.798	0.425	-+++-++--	-0.093	0.9261	+++-+--++
rs1228088	2	146345688	-0.259	0.7954	-+-++----	0.522	0.6016	+-+---+++
rs1922035	2	146356209	-1.29	0.197	----+--++	1.01	0.3124	-+++-++--
rs1922036	2	146356509	0.188	0.8505	+-+--++++	-0.502	0.6158	-+-+++---
rs11902459	2	146360816	0.223	0.8232	+-+--++++	-0.512	0.6085	-+-+++---
rs12616481	2	146360941	-0.218	0.8273	-+-++----	0.635	0.5254	+-+---+++
rs16825703	2	146367566	-0.223	0.8233	-+-++----	0.622	0.5337	+-+---+++
rs7606490	2	146369845	-0.231	0.8173	-+-++----	0.631	0.5282	+-+---+++
rs7419403	2	146371079	-0.261	0.7944	-+-++----	0.722	0.47	+-+---+++
rs16825711	2	146372013	0.403	0.6873	-+-++---?	0.211	0.8329	+-+---++?
rs6746500	2	146374072	-1.233	0.2177	+---+--++	1.116	0.2645	-+++-++--
rs6430107	2	146374220	-1.275	0.2022	+---+--++	1.139	0.2547	-+++-++--
rs2890798	2	146374794	0.868	0.3853	+-++?-+-+	-0.979	0.3278	-+--?+-+-
rs7567314	2	146376864	-2.104	0.03542	--?+?+--?	2.23	0.02575	++?-?+++?
rs1317530	2	146377211	-1.679	0.09312	++-+-----	2.89	0.003857	+++-+++++
rs6430108	2	146379372	1.866	0.06202	+-++-++++	-1.992	0.04639	++--+--+-
rs1922040	2	146380688	2.291	0.02193	+-++-++++	-2.481	0.01311	----+--+-
rs1997485	2	146380883	1.665	0.09588	+-+-+++++	-2.94	0.003287	---+-----
rs1922041	2	146381002	-0.41	0.6815	--+-?+--+	-0.074	0.9412	---+?-+++
rs10496992	2	146382727	1.93	0.05358	+-++-++++	-2.04	0.04134	++--+--+-
rs10496993	2	146383228	1.147	0.2513	+-+-+++++	-2.695	0.007044	---+---+-
rs12623125	2	146385652	-1.146	0.2519	-+-+-----	2.71	0.006723	+++-+++-+
rs1399672	2	146388289	-1.875	0.06086	-+--+----	2.037	0.04166	--++-++-+
rs997033	2	146389248	1.276	0.202	+-++---++	-0.169	0.8657	++--++++-
rs12478954	2	146392333	-0.76	0.4474	+++---+--	2.282	0.0225	+-++-++-+
rs10202358	2	146393094	-0.816	0.4142	+++------	2.3	0.02144	+-+++++-+
rs1515238	2	146395873	1.354	0.1757	+-+-+++++	-2.982	0.00286	---+-----
rs1515239	2	146395952	1.304	0.1921	+-+-+++++	-3.004	0.002663	---+-----
rs11901041	2	146397118	1.329	0.1839	+-+-+++++	-2.962	0.003055	---+-----
rs1567989	2	146397788	-1.319	0.1871	-+-+-----	2.953	0.003151	+++-+++++
rs1028119	2	146398517	1.779	0.07529	++?-?-++?	-2.002	0.04527	--?+?---?
rs13027093	2	146399476	-1.311	0.1899	-+-+-----	2.95	0.003177	+++-+++++
rs16825776	2	146399987	1.973	0.04849	+-++-++++	-2.258	0.02398	++--+--+-
rs1567988	2	146402127	0.739	0.4602	----+++++	-2.194	0.02826	-+-+---+-
rs2063807	2	146404405	1.178	0.2386	+-+-+++++	-2.888	0.003878	---+-----
rs1515256	2	146404491	0.779	0.4359	+-+-+++++	-2.126	0.03354	-+-+---+-
rs10164536	2	146404704	1.168	0.243	+---++++-	-2.682	0.007319	---+---+-
rs12612543	2	146406451	1.327	0.1846	+-+-+++++	-3.002	0.002684	---------
rs10200377	2	146407901	1.367	0.1715	-?+-+++++	-2.214	0.02681	-?-----+-
rs10164531	2	146408293	0.649	0.5165	--+-+++++	-1.884	0.05961	-+-----+-
rs11690834	2	146408325	0.653	0.5139	--+-++++?	-1.879	0.0602	-+-----+?
rs1515259	2	146410026	-2.436	0.01485	-+-------	2.998	0.00272	++++-++++
rs12622515	2	146413335	-1.566	0.1173	++--+----	0.897	0.3695	--++-+++-
rs10173576	2	146414234	-1.06	0.2894	-+++-----	2.468	0.0136	+++-+++-+
rs10928269	2	146415157	1.602	0.1093	--++?++++	-0.832	0.4055	+++-?----
rs13018782	2	146417855	1.306	0.1915	+--+-++++	-2.603	0.009228	--+----+-
rs2381864	2	146424728	0.206	0.8371	--?+?????	0.83	0.4067	++?-?????
rs1817804	2	146428794	1.611	0.1073	--++?++++	-0.838	0.4018	+++-?----
rs12617206	2	146432060	-1.617	0.1059	++--?----	0.84	0.401	---+?++++
rs12617231	2	146432085	0.853	0.3936	++--+++-+	-2.239	0.02515	--+----+-
rs12617212	2	146432212	0.867	0.3857	++--+++-+	-2.233	0.02557	--+----+-
rs7607169	2	146435373	1.614	0.1065	--++?++++	-0.845	0.398	+++-?----
rs2381866	2	146436279	2.804	0.005047	+-+++++++	-3.228	0.001247	----+----
rs1849891	2	146436641	-1.735	0.08275	----+----	0.982	0.3262	--++-++++
rs1515258	2	146436823	1.651	0.09872	--++?++++	-0.849	0.396	+++-?----
rs1996239	2	146438815	-1.651	0.09878	++--?----	0.849	0.396	---+?++++
rs12473574	2	146439688	-1.651	0.0988	++--?----	0.848	0.3962	---+?++++
rs1399675	2	146440590	-1.694	0.09018	++--?----	0.873	0.3826	---+?++++
rs1399674	2	146441670	-1.656	0.09764	++--?----	0.854	0.3931	---+?++++
rs1515244	2	146442152	-1.648	0.0993	++--?----	0.85	0.3951	---+?++++
rs7608379	2	146444110	1.647	0.09957	--++?++++	-0.85	0.3955	+++-?----
rs12612333	2	146446379	0.819	0.4127	++--+++-+	-2.111	0.03476	--+----+-
rs1399676	2	146446800	1.646	0.09986	--++?++++	-0.849	0.3958	+++-?----
rs9646683	2	146449178	1.766	0.07747	++++-++++	-0.997	0.3188	++--+----
rs1515240	2	146449796	-1.64	0.101	++--?----	0.847	0.3969	---+?++++
rs10173102	2	146452815	0.788	0.4306	+---+++++	-2.155	0.03115	---+---+-
rs16825854	2	146453668	0.507	0.6119	-+-+-++-+	-1.86	0.06284	--+----+-
rs11902559	2	146456090	-0.758	0.4486	--+-+--+?	1.689	0.09129	++-++++-?
rs1515241	2	146457263	-1.206	0.228	+---+--+-	2.117	0.03424	++-++++-+
rs16825861	2	146458500	2.205	0.02746	+++-++++-	-1.607	0.108	+---+---+
rs17490854	2	146458642	2.336	0.01948	++++-+-++	-3.21	0.001326	----+--+-
rs13010057	2	146459249	0.555	0.5787	+-+++--++	-0.703	0.4823	-+-+++---
rs16825874	2	146461320	0.985	0.3246	++-+-++-+	-2.012	0.04422	--+----+-
rs7579656	2	146461359	0.886	0.3759	--++?++++	-0.7	0.4841	+++-?----
rs1515242	2	146463771	-0.994	0.3204	--+-+--+-	2.001	0.04541	++-++++-+
rs9789624	2	146464431	-0.898	0.3691	++--?----	0.742	0.4583	---+?++++
rs9789625	2	146464454	-0.885	0.3762	++--?----	0.701	0.483	---+?++++
rs16825883	2	146464734	-1.01	0.3126	--+-+--+-	2.015	0.04391	++-++++-+
rs2130858	2	146468631	-1.353	0.176	-+--+----	2.226	0.02604	+++++++-+
rs1586750	2	146471122	-0.879	0.3791	++--?----	0.695	0.4872	---+?++++
rs1606806	2	146475155	2.181	0.02917	+++-++++-	-1.555	0.12	+---+---+
rs13026015	2	146477179	-0.085	0.932	-+-??++-+	0.961	0.3366	+-+??-+--
rs1515232	2	146479046	3.334	0.000856	+-+++++++	-3.415	0.0006373	----+----
rs4144838	2	146479833	-0.88	0.379	++--?----	0.689	0.4907	---+?++++
rs13022804	2	146481620	1.425	0.1543	--++-++++	-2.268	0.0233	-------+-
rs1399667	2	146482329	-0.879	0.3795	++--?----	0.687	0.492	---+?++++
rs7584807	2	146483737	0.877	0.3805	--++?++++	-0.685	0.4932	+++-?----
rs13012335	2	146484222	-1.256	0.2092	+---+--+-	2.179	0.02935	++-++++-+
rs16825912	2	146484687	1.044	0.2966	++-+-++-+	-2.037	0.04165	--+----+-
rs16825922	2	146488975	1.059	0.2897	++-+-++-+	-2.097	0.03596	--+----+-
rs6706487	2	146489535	-1.239	0.2154	+-+-+--+-	2.19	0.02851	++-++++-+
rs17412774	2	146490418	3.355	0.0007945	+++++++++	-3.791	0.00015	---------
rs12619396	2	146490651	-1.041	0.2979	--+-+--+-	2.1	0.03571	++-++++-+
rs6714304	2	146491106	-0.765	0.4442	++--?--+-	0.403	0.6872	-+-+?++--
rs13404625	2	146491823	0.495	0.6205	+-++---++	-0.843	0.3993	-+-+-++--
rs6718009	2	146491970	1.043	0.2969	++-+-++-+	-2.102	0.03558	--+----+-
rs1022310	2	146492394	-0.802	0.4228	++--?--+-	0.5	0.6172	-+-+?++--
rs16825929	2	146493169	-1.044	0.2964	--+-+--+-	2.103	0.03542	++-++++-+
rs6430114	2	146493403	-0.678	0.4975	++--?--+-	0.448	0.6545	-+-+?++--
rs13415561	2	146495100	0.545	0.5858	+-++---++	-0.889	0.3742	-+-+-++--
rs12479100	2	146495513	-1.141	0.2538	-+++-----	1.334	0.1821	-+--++++-
rs1515252	2	146495713	2.426	0.01527	++++++++-	-1.853	0.06395	+---+---+
rs2035786	2	146495998	-1.257	0.2087	+---+--+-	1.937	0.0528	++-++++-+
rs2035787	2	146496160	-0.727	0.4671	++--?--+-	0.5	0.6168	-+-+?++--
rs13419312	2	146496207	0.227	0.8205	+-+??--+-	-1.091	0.2752	-+-??+-++
rs12621515	2	146496567	1.12	0.2629	++-+-++-+	-1.899	0.05754	--+----+-
rs1515253	2	146497238	-0.238	0.8115	++?-?--++	0.181	0.8563	-+?+?++--
rs1515254	2	146497291	-0.715	0.4748	++--?--+-	0.475	0.6349	-+-+?++--
rs13013359	2	146501698	-0.943	0.3455	-+--+-+--	1.239	0.2155	+-+-+++-+
rs10928276	2	146501873	3.503	0.0004608	++++-++++	-3.669	0.0002439	---------
rs12479145	2	146504625	-1.48	0.1389	-+--+--+-	2.284	0.02235	+++++++-+
rs13432108	2	146504742	-0.25	0.8027	-+-??++-+	1.167	0.2432	+++??-+--
rs12691726	2	146504970	0.683	0.4945	+-++---++	-1.037	0.2996	-+-+-++--
rs4662448	2	146505784	-0.538	0.5908	++--?--+-	0.436	0.6625	-+-+?++--
rs10193889	2	146510094	0.646	0.5183	+-++---++	-0.975	0.3297	-+-+-+++-
rs17412908	2	146510693	-0.675	0.4999	-+--+++--	0.981	0.3266	+-+-+---+
rs1515245	2	146511704	2.102	0.03558	-+++++++-	-1.799	0.07202	+---+---+
rs16825975	2	146513083	-2.102	0.03559	+-------+	1.798	0.07217	-+++-+++-
rs13393945	2	146514770	0.572	0.5672	+-++---++	-0.883	0.3774	-+-+-+++-
rs10193417	2	146517066	-0.88	0.3787	-?--+++--	0.993	0.3208	+?+-+---+
rs968132	2	146517837	1.404	0.1603	++++-++-+	-2.096	0.03606	--+----+-
rs13018064	2	146518400	0.57	0.5688	+-++---++	-0.879	0.3793	-+-+-+++-
rs2381868	2	146520058	-2.148	0.0317	+-------+	1.853	0.06387	-+++-+++-
rs17491209	2	146521510	-2.152	0.03138	+-------+	1.864	0.06233	-+++-+++-
rs2138189	2	146521814	-2.146	0.03184	+-------+	1.858	0.06321	-+++-+++-
rs12691727	2	146522682	0.569	0.5696	+-++---++	-0.875	0.3818	-+-+-+++-
rs4662452	2	146526472	-2.153	0.03131	+-------+	1.849	0.06448	-+++-+++-
rs10185868	2	146527392	0.568	0.5699	+-++---++	-0.873	0.3828	-+-+-+++-
rs10198464	2	146527406	-0.021	0.9834	-+-??++-+	1.084	0.2784	+-+??-+--
rs10194163	2	146527491	-0.568	0.5701	-+--+++--	0.871	0.3838	+-+-+---+
rs9973767	2	146528949	-0.568	0.5703	-+--+++--	0.87	0.3843	+-+-+---+
rs9973621	2	146529109	2.164	0.03046	-+++++++-	-1.844	0.06511	+---+---+
rs7594453	2	146532207	2.154	0.03122	-+++++++-	-1.834	0.06667	+---+---+
rs7583107	2	146536191	-2.153	0.03136	+-------+	1.865	0.06215	-+++-+++-
rs4662453	2	146536702	3.41	0.0006492	++++-++++	-3.663	0.000249	---------
rs12612023	2	146539379	3.426	0.0006131	++++-++++	-3.63	0.0002838	---------
rs1399669	2	146541278	3.411	0.0006467	++++-++++	-3.664	0.0002483	---------
rs16825985	2	146541338	1.398	0.1623	++++-++-+	-2.126	0.03353	--+----+-
rs9653172	2	146541989	0.565	0.5723	+-++---++	-0.861	0.3892	-+-+-+++-
rs9653188	2	146542129	0.564	0.5731	+-++---++	-0.859	0.3906	-+-+-+++-
rs12691729	2	146543188	3.221	0.00128	-+++-++++	-3.351	0.0008062	+---+----
rs11693608	2	146543621	-3.222	0.001271	+---+----	3.35	0.000809	-+++-++++
rs6714937	2	146543640	2.184	0.02893	-+++++++-	-1.839	0.06599	+---+---+
rs12691730	2	146545481	-0.562	0.5743	-+--+++--	0.854	0.3931	+-+-+---+
rs12691731	2	146545677	-2.189	0.02862	+-------+	1.838	0.06601	-+++-+++-
rs16825994	2	146545994	-2.115	0.03444	+--+----+	1.75	0.08006	-+++-+++-
rs6727345	2	146546784	-1.271	0.2039	----+--+-	1.965	0.04941	++-++++-+
rs13387807	2	146546978	0.558	0.5769	+-++---++	-0.847	0.397	-+-+-+++-
rs7604349	2	146547011	-3.454	0.0005517	----+----	3.727	0.0001938	+++++++++
rs1515251	2	146547603	3.221	0.001277	-+++-++++	-3.352	0.0008033	+---+----
rs1515250	2	146547750	3.449	0.0005627	++++-++++	-3.677	0.0002358	---------
rs17491258	2	146551718	-3.456	0.0005491	----+----	3.679	0.0002338	+++++++++
rs10192084	2	146551837	2.378	0.01741	-+++-++++	-1.923	0.05451	+-----+--
rs1515248	2	146552132	3.456	0.0005488	++++-++++	-3.679	0.0002337	---------
rs1515247	2	146552220	-3.447	0.0005665	----+----	3.666	0.0002467	+++++++++
rs1515246	2	146552378	-3.23	0.001239	+---+----	3.361	0.0007761	-+++-++++
rs10496995	2	146552402	1.281	0.2002	++++-++-+	-1.979	0.04777	--+----+-
rs2035788	2	146552522	-3.448	0.0005647	----+----	3.666	0.0002462	+++++++++
rs10195265	2	146552728	0.055	0.9562	-+-??++-+	1.039	0.2987	+-+??-+--
rs2035789	2	146553694	3.449	0.0005635	++++-++++	-3.666	0.0002464	---------
rs2172113	2	146553742	0.547	0.5846	+-++---++	-0.828	0.4076	-+-+-+++-
rs1040140	2	146553765	-0.546	0.585	-+--+++--	0.827	0.4083	+-+-+---+
rs6721560	2	146554406	2.191	0.02847	-++++++++	-1.829	0.06734	+---+---+
rs13422402	2	146554586	-0.545	0.5859	-+--+++--	0.825	0.4095	+-+-+---+
rs11691697	2	146555397	3.418	0.0006314	++++-++++	-3.637	0.0002758	---------
rs12329220	2	146555642	-0.542	0.5875	-+--+++--	0.821	0.4117	+-+-+---+
rs13404882	2	146557056	-3.211	0.001322	+---+----	3.348	0.0008141	-+++-++++
rs13013932	2	146559709	0.604	0.5462	+-++---++	-0.879	0.3792	-+-+-+++-
rs11692385	2	146560499	2.315	0.02064	--++-++++	-2.083	0.03722	+-------+
rs1109425	2	146561505	-1.303	0.1927	----+--+-	2	0.0455	++-++++-+
rs873627	2	146562403	0.512	0.6085	+-++---++	-0.805	0.4209	-+-+-+++-
rs7588984	2	146563732	-1.311	0.1897	----+--+-	2	0.04548	++-++++-+
rs4662454	2	146564527	-2.213	0.02687	+--------	1.921	0.05479	-+++-+++-
rs10194432	2	146565030	0.588	0.5565	+-++---++	-0.825	0.4095	-+-+-+++-
rs13391956	2	146565550	0.057	0.9542	-+-??++-+	1.013	0.311	+-+??-+--
rs992903	2	146566395	-2.165	0.03036	+---+----	1.891	0.05866	-+++-+++-
rs13013757	2	146566709	0.449	0.6535	+-++---++	-0.713	0.4761	-+-+-+++-
rs1602445	2	146575360	-2.2	0.0278	+---+----	1.912	0.05592	-+++-+++-
rs2201049	2	146577095	3.431	0.0006023	++++-++++	-3.657	0.0002556	---------
rs726064	2	146582378	-1.379	0.168	-----+-+?	1.739	0.082	+++++++-?
rs12465919	2	146583025	-0.796	0.4261	-+--++-+?	0.948	0.343	+-+-+-+-?
rs12691732	2	146587726	0.385	0.7003	-+-??+++?	0.078	0.9376	+-+??---?
rs13395885	2	146589604	-0.561	0.575	+-+-?---?	0.555	0.5788	-+-+?+++?
rs10178081	2	146590361	-1.081	0.2796	-------+?	1.32	0.1868	+-+++++-?
rs10181041	2	146590888	0.136	0.892	+-+??--+?	-1.177	0.2393	-+-??+-+?
rs222832	2	146592572	-0.379	0.7049	+-+??---?	-0.065	0.948	-+-??+++?
rs222829	2	146593569	-0.141	0.8878	-+-??++-?	1.172	0.241	+-+??-+-?
rs10490593	2	146594276	2.13	0.03315	-+++-++++	-2.135	0.0328	+---+----
rs222828	2	146594814	0.141	0.8878	+-+??--+?	-1.171	0.2417	-+-??+-+?
rs222826	2	146595002	0.142	0.8874	+-+??--+?	-1.169	0.2425	-+-??+-+?
rs4277465	2	146595351	3.287	0.001012	++++-+++?	-3.542	0.0003978	--------?
rs2552540	2	146597261	-0.142	0.8868	-+-??++-?	1.168	0.243	+-+??-+-?
rs17789657	2	146600363	-2.15	0.03152	+---+----	2.171	0.02997	-+++-++++
rs222822	2	146602206	1.653	0.09825	++++-++-+	-1.992	0.04641	--+----+-
rs16826023	2	146604483	0.067	0.9466	--++-++-?	-0.094	0.925	-+-+---+?
rs222816	2	146604534	1.791	0.07322	++++-++-+	-2.056	0.03975	--+----+-
rs11680349	2	146605874	1.846	0.06483	++++-++-+	-2.343	0.01915	-------+-
rs17733267	2	146606074	3.471	0.0005193	++++-++++	-3.671	0.0002417	---------
rs7561412	2	146606162	1.431	0.1526	+-++-++-+	-1.885	0.05944	--+----+-
rs222813	2	146607051	0.168	0.8667	+-+??--+?	-1.186	0.2355	-+-??+-+?
rs222810	2	146608171	-1.64	0.1011	----+--+-	1.91	0.05616	++-++++-+
rs10184678	2	146609979	-0.319	0.7494	+-+??+-+-	-0.001	0.9995	-+-??-+++
rs4407186	2	146613745	-1.955	0.05057	-?--+--+-	2.035	0.04181	+?-++++-+
rs4662258	2	146620324	3.436	0.0005911	++++-++++	-3.689	0.0002251	---------
rs13432440	2	146620559	1.87	0.06155	+-++-++-+	-2.181	0.02916	--+----+-
rs12473657	2	146623104	-1.785	0.07431	+---+-+--	2.075	0.03802	-+++-++++
rs16826041	2	146628113	-1.869	0.06168	-+--+--+-	2.17	0.03002	++-++++-+
rs16826044	2	146628308	-1.869	0.06164	-+--+--+-	2.169	0.03009	++-++++-+
rs4662457	2	146628633	3.45	0.0005598	++++-++++	-3.681	0.0002321	---------
rs2216929	2	146628667	-1.77	0.07669	+---+-+--	2.078	0.03775	-+++-++++
rs17734111	2	146629698	-3.439	0.0005838	----+----	3.703	0.0002128	+++++++++
rs6742634	2	146634806	3.425	0.0006144	++++-++++	-3.682	0.0002311	---------
rs16826056	2	146637765	-1.899	0.05756	----+--+-	2.272	0.02306	++-++++-+
rs2113773	2	146640703	-0.782	0.4343	-+--+++-+	0.233	0.8161	+-+++-+--
rs13419660	2	146642143	1.845	0.06497	++++-++-+	-2.271	0.02312	--+----+-
rs2381905	2	146642381	1.712	0.08681	-+++-+-++	-1.931	0.05349	+---+----
rs2381906	2	146642480	1.713	0.08677	-+++-+-++	-1.937	0.05273	+---+----
rs10490592	2	146648020	1.459	0.1445	?+++-++-+	-2.076	0.03793	?-+----+-
rs2194675	2	146648713	0.856	0.3919	+-++---+-	-0.247	0.805	-+-----++
rs17734682	2	146651115	0.151	0.8796	-+--+---+	-0.193	0.8469	+-+++++--
rs13006720	2	146653785	1.754	0.07947	-+++-+-++	-1.965	0.04939	+---+----
rs13033018	2	146653796	-0.627	0.5307	+---+++-+	0.548	0.584	--++---++
rs13020329	2	146655663	-1.758	0.07868	+---+-+--	1.954	0.05071	-+++-++++
rs16825715	2	146658251	-0.434	0.6643	??-??????	-0.992	0.321	??-??????
rs16825716	2	146658515	-0.746	0.4558	??-??????	-0.11	0.9122	??-??????
rs2194674	2	146659860	-1.674	0.09407	-+--+--+?	1.886	0.05927	+++++++-?
rs1156524	2	146660748	0.715	0.4745	-+-+--++-	-0.691	0.4894	++--++--+
rs1541724	2	146661544	-1.817	0.06928	-++-+----	2.189	0.02858	+-+++++++
rs16826082	2	146661913	-0.457	0.6477	-++++--+-	1.209	0.2268	++-++++-+
rs16826088	2	146664247	0.43	0.6669	+----++-+	-1.183	0.2369	--+----+-
rs16826097	2	146678329	0.387	0.6989	++--+--++	-0.416	0.6776	+-+++++--
rs2059419	2	146680120	-2.841	0.004491	+-+------	2.551	0.01076	++++-++++
rs7597570	2	146680585	-3.182	0.001464	----+----	2.676	0.00745	++++-++++
rs10928282	2	146681821	-3.146	0.001655	------+--	2.733	0.006277	++++-++++
rs12469058	2	146686358	2.824	0.004737	-+-++++++	-2.603	0.009254	----+----
rs12470203	2	146687348	-0.112	0.9109	???+?--+?	0.175	0.8612	???-?++-?
rs12997609	2	146687885	0.236	0.8134	-+++---++	-0.148	0.8827	+-+-+-+--
rs17735680	2	146689019	3.295	0.0009853	++-+-++++	-3.465	0.0005308	---------
rs6734182	2	146692580	2.827	0.004699	-+++-++++	-2.733	0.006275	+---+----
rs2381907	2	146693431	2.831	0.004642	-+++-++++	-2.735	0.006243	+---+----
rs2042550	2	146696583	-3.35	0.0008073	--+-+----	3.484	0.0004946	+++++++++
rs1559609	2	146699273	3.095	0.001968	++++++-++	-2.639	0.008311	----+----
rs6705091	2	146701657	-2.737	0.006193	+---+----	2.689	0.007169	++++-++++
rs16826140	2	146702729	0.503	0.615	+----++-+	-1.237	0.216	--+----+-
rs16826151	2	146707361	-0.382	0.7026	-+--+---+	-0.043	0.9656	+-+++++--
rs2016340	2	146707534	-3.241	0.001191	----+----	2.626	0.008639	++++-++++
rs2216930	2	146708288	-3.185	0.001448	---------	2.712	0.006689	++++-++++
rs10928284	2	146708820	2.483	0.01304	+?++++-++	-2.54	0.0111	-?--+----
rs17736111	2	146710500	-0.484	0.6286	--++--+--	0.471	0.6373	-+---+-++
rs11692798	2	146714110	-2.224	0.02613	--+-+----	2.709	0.006746	+++++++-+
rs2194684	2	146716752	-0.703	0.4818	+++----++	0.713	0.4761	++-++++--
rs12994347	2	146717188	0.065	0.9485	+-+??--+-	-0.884	0.3765	-+-??+-++
rs2194682	2	146718868	2.545	0.01092	++-++++-+	-3.184	0.00145	--+----+-
rs12623112	2	146719817	-2.171	0.02994	--+-+----	2.584	0.009763	++-++++-+
rs10490591	2	146720035	-2.343	0.0191	--++-----	2.605	0.009187	++---++++
rs13033043	2	146720671	2.578	0.009938	++-++++-+	-3.231	0.001233	--+----+-
rs7419746	2	146725562	2.563	0.01038	++-++++-+	-3.198	0.001384	--+----+-
rs1559608	2	146725676	0.166	0.8679	-+?-?+++-	-0.191	0.8487	++?-?---+
rs12464867	2	146727794	0.722	0.4701	+--++++--	-0.722	0.4702	--+----++
rs13010995	2	146730361	-0.722	0.4705	-++----++	0.723	0.4695	++-++++--
rs13017591	2	146731055	2.534	0.01127	++-++++-+	-3.187	0.001437	--+----+-
rs7567986	2	146737736	0.755	0.4502	---++++-?	-0.917	0.359	--+----+?
rs12470260	2	146737980	0.689	0.4906	---++++--	-0.705	0.4809	--+----++
rs13012987	2	146739060	-0.689	0.4906	+++----++	0.71	0.4778	++-++++--
rs12986763	2	146739197	-0.714	0.4751	-++----++	0.465	0.642	++-++++--
rs17736777	2	146739287	-2.084	0.03716	--+-+----	2.475	0.01332	++-++++-+
rs12472530	2	146739911	-0.009	0.9926	+++----++	0.211	0.8326	-+-++++--
rs2381911	2	146740607	-0.478	0.6323	+++----++	0.743	0.4576	-+-++++--
rs1469207	2	146740709	0.516	0.6062	---++++--	-0.721	0.4708	+-+----++
rs13013481	2	146742488	-2.757	0.005837	--+-+--+-	3.132	0.001737	++-++++-+
rs10803515	2	146742750	0.551	0.5814	-+-++++--	-0.637	0.5241	+-+----++
rs11691277	2	146743324	-2.076	0.03792	--+-+----	2.417	0.01563	++-+-++-+
rs12465221	2	146743861	0.531	0.5957	-+-++++--	-0.624	0.5327	+-+----++
rs7598166	2	146746117	2.2	0.02784	++-+-++++	-2.5	0.01243	--+----+-
rs17799014	2	146747895	0.428	0.6683	---++++--	-0.677	0.4984	+-+----++
rs2572087	2	146758989	1.737	0.08235	++---++++	-2.199	0.02787	--+-+--+-
rs12618762	2	146761106	-1.646	0.09976	--+++----	2.022	0.0432	++-+-++-+
rs6746679	2	146763062	1.644	0.1001	++---++++	-2.009	0.04454	--+-+--+-
rs2381913	2	146769766	-1.662	0.0965	--+++----	1.99	0.04654	++-+-++-+
rs12618785	2	146770326	1.814	0.06969	++-+-++++	-2.177	0.02949	-++----+-
rs2552546	2	146771422	-1.56	0.1186	--+++----	1.869	0.06157	+--+-++-+
rs11674586	2	146772747	1.374	0.1694	++-+-+++?	-1.742	0.08158	--+-+---?
rs6733867	2	146793380	1.716	0.08616	++---++++	-2.019	0.04345	--+-+--+-
rs4662459	2	146800145	-1.812	0.07	--+-+-+--	1.865	0.06214	++-+-++-+
rs9678768	2	146801210	-1.895	0.05811	--+-+----	2.202	0.02765	+--++++-+
rs16855418	2	146801340	0.052	0.9581	+-++--+-+	-0.706	0.4805	-+---+-+-
rs7583015	2	146801968	-1.501	0.1334	--?-?????	1.268	0.2048	+-?+?????
rs2381914	2	146804419	2.698	0.006976	++?+?????	-2.484	0.01298	--?-?????
rs12469077	2	146804449	-1.427	0.1536	--++?--+-	1.433	0.1519	++-+?++-+
rs7597898	2	146805920	2.046	0.04074	++-++++-+	-2.114	0.03455	--+------
rs6734924	2	146808706	1.475	0.1403	+---+++-+	-1.93	0.05365	------++-
rs13017430	2	146809768	-2	0.04553	--++---+-	2.067	0.03876	++-++++++
rs2381936	2	146810839	2.019	0.04351	++--+++-+	-2.325	0.02006	--+------
rs2890845	2	146810855	1.34	0.1801	++--+++-+	-1.706	0.08808	------++-
rs6752130	2	146816622	1.975	0.04825	++--+++-+	-2.286	0.02227	--+------
rs11677463	2	146824011	-1.472	0.1411	--+---++-	1.674	0.0941	++++++--+
rs11688539	2	146824164	1.476	0.14	++-+++--+	-1.676	0.0937	------++-
rs11888437	2	146824532	-0.491	0.6234	+-+-+----	0.741	0.4587	----++++-
rs1074530	2	146825158	2.053	0.04008	++--+++-+	-2.329	0.01987	--+------
rs13017729	2	146826445	-2.111	0.03477	--+----+-	2.059	0.03945	++-++++++
rs12617575	2	146829901	1.424	0.1545	++-++++-+	-1.772	0.07642	------++-
rs10184605	2	146832784	-1.408	0.1591	--+---+++	1.522	0.1279	++++++--+
rs2381870	2	146834528	2.06	0.03943	++-++++-+	-2.332	0.01971	--+------
rs4662460	2	146844679	-0.617	0.5373	+++-+----	0.938	0.3483	----++++-
rs7584296	2	146847623	-1.443	0.149	--+---+++	1.59	0.1118	++++++--+
rs10928292	2	146857291	0.62	0.5352	---+-++++	-0.939	0.3479	++++----+
rs13025579	2	146857571	0.397	0.6911	-+???????	1.054	0.2919	+-???????
rs4334443	2	146864863	-1.371	0.1704	--+----+-	1.699	0.08932	++++++--+
rs4233573	2	146865512	1.322	0.1863	++-++++-+	-1.679	0.09309	------++-
rs12691739	2	146868655	-1.343	0.1791	--+---+++	1.457	0.145	++++++--+
rs7571065	2	146869498	-1.344	0.179	--+---+++	1.456	0.1455	++++++--+
rs10202647	2	146869896	1.372	0.1701	++-++++-+	-1.667	0.09543	------++-
rs10206391	2	146871360	-1.335	0.1819	--+---+++	1.574	0.1154	++++++--+
rs222827	2	146878442	0.142	0.8872	+-+??--+?	-1.17	0.2421	-+-??+-+?
rs11675310	2	146878927	1.255	0.2095	+--++++-+	-1.763	0.07796	-------+-
rs222824	2	146885474	0.235	0.8145	+-+??--+?	-1.279	0.2008	---??+-+?
rs13007824	2	146890175	1.92	0.05491	++-++++-+	-2.029	0.04244	--++---+-
rs222811	2	146891073	0.168	0.8663	+-+??--+?	-1.187	0.2351	-+-??+-+?
rs7581147	2	146898295	1.363	0.1728	++-++++-+	-1.815	0.06949	------++-
rs13033055	2	146898912	-1.91	0.05616	--+----+-	1.847	0.06468	++-++++-+
rs11896990	2	146901303	-0.487	0.6264	+-+-+----	0.533	0.594	----++++-
rs7559270	2	146903452	0.402	0.6875	---+-++++	-0.225	0.8217	++++-----
rs4362505	2	146905868	-1.914	0.05559	--+----+-	2.109	0.03492	++--+++-+
rs12611768	2	146906634	1.355	0.1754	++-++++-+	-1.83	0.0673	-------+-
rs7573501	2	146909982	1.913	0.05577	++-++++-+	-2.002	0.04533	--++---+-
rs4522547	2	146910385	1.278	0.2013	+--++++-+	-1.764	0.0778	-------+-
rs10432337	2	146912761	-0.325	0.7454	+++++----	0.308	0.7582	----+++++
rs4662463	2	146915913	-0.34	0.7339	+++++----	0.305	0.7602	----++++-
rs6707567	2	146921947	0.329	0.742	-----++++	-0.3	0.7642	++++----+
rs11893655	2	146924801	1.358	0.1746	++-+-++-+	-1.759	0.07858	------++-
rs12990755	2	146934965	0.318	0.7506	+--+++--+	-0.929	0.3527	-++---++-
rs4330056	2	146940186	1.399	0.162	++-++++-+	-1.761	0.07825	------++-
rs4588121	2	146944966	-1.415	0.1569	--+----+-	1.725	0.08455	++++++--+
rs10928295	2	146948561	1.308	0.1909	+--++++-+	-1.735	0.08268	------++-
rs13015618	2	146949265	-1.858	0.06315	--+----+-	1.886	0.05934	++--+++-+
rs4330057	2	146954831	-0.27	0.7872	+++++----	0.27	0.7868	----++++-
rs4358069	2	146956294	1.32	0.187	+--++++-+	-1.68	0.09294	------++-
rs10928298	2	146958229	1.579	0.1142	++-++++-+	-1.596	0.1105	-------+-
rs6715004	2	146959244	-1.78	0.07504	--++---+-	1.796	0.07255	++--+++-+
rs4527153	2	146959604	-1.766	0.07733	--++---+-	1.761	0.07827	++--+++-+
rs9808413	2	146963549	-1.775	0.07591	--++---+-	1.776	0.07575	++--+++-+
rs12328855	2	146966324	1.78	0.07514	++--+++-+	-1.78	0.07508	--++---+-
rs13390770	2	146972308	-0.243	0.8081	-+--?-+++	-0.704	0.4813	++++?----
rs13383254	2	146977023	0.627	0.5309	+++++--++	-0.172	0.8631	+-----++-
rs13408552	2	146977101	-0.566	0.5715	-----++-?	-0.097	0.9226	-+++++--?
rs13408567	2	146977140	-0.581	0.5609	-----++-?	-0.056	0.9557	-+++++--?
rs9967847	2	146978637	0.723	0.4696	+++++--+?	-0.199	0.8424	+-----++?
rs11691114	2	146978743	-1.052	0.2929	--+-?-++-	0.486	0.6269	++-+?+--+
rs13425284	2	146979609	0.526	0.5988	+++++--+?	0.081	0.9352	+-----++?
rs13426233	2	146980279	0.524	0.5999	+++++--+?	0.082	0.9346	+-----++?
rs7608373	2	146980860	-0.522	0.6017	-----++-?	-0.088	0.9303	-+++++--?
rs16826132	2	146981796	0.024	0.9809	+-???????	0.459	0.6466	-+???????
rs11890465	2	146982550	-0.519	0.6035	-----++-?	-0.095	0.9243	-+++++--?
rs7559045	2	146990809	0.511	0.6096	+++++--+?	0.108	0.914	+--+--++?
rs10180627	2	146992405	0.503	0.6148	+++++--+?	0.062	0.9506	+-----++?
rs6734362	2	146993632	0.247	0.8051	???+?+--?	0.187	0.8513	???-?-++?
rs10208486	2	147002255	-0.492	0.6224	-----++-?	-0.127	0.8989	-++-++--?
rs4538138	2	147002385	0.734	0.4631	++-+++---	-0.443	0.658	---+--+++
rs6731257	2	147002411	0.499	0.6178	+++++--+?	0.114	0.9089	+--+--++?
rs17221619	2	172060457	-0.29	0.7721	-+---+-+-	1.654	0.0981	+-+-++-++
rs2058926	2	172061790	0.291	0.7709	-++--+-++	-1.49	0.1362	---++-+--
rs13384194	2	172062033	1.179	0.2384	+--+++++-	-1.55	0.1212	------+--
rs6759487	2	172066149	1.105	0.269	++-+-+++-	-0.043	0.9659	+-+-+++-+
rs13401678	2	172072596	0.315	0.7529	+----+-+-	0.352	0.7245	--+++++-+
rs17221732	2	172073294	-1.578	0.1147	--++?-+-+	1.304	0.1924	-+--?+-+-
rs6709526	2	172073589	0.137	0.8913	+----+-+-	0.405	0.6856	--+++++--
rs7564847	2	172074769	0.382	0.7026	++-+-+-+-	0.228	0.8197	--+++++--
rs888427	2	172076366	0.633	0.5266	--+++-+-+	-0.805	0.4207	-+---+---
rs6433294	2	172077315	-1.364	0.1726	-+-+-----	1.678	0.09329	--+-+++++
rs12052537	2	172077354	0.262	0.793	+-+-+-+++	-0.036	0.9716	++-+----+
rs10490603	2	172077646	-1.42	0.1557	-++-+----	0.857	0.3913	+--++-+++
rs6725897	2	172077784	1.443	0.1489	-+---+++-	-2.045	0.04086	--++--+--
rs10930478	2	172078284	1.591	0.1115	-+---+++?	-1.79	0.07347	--++--+-?
rs7580094	2	172078732	0.087	0.9306	+--+-+-+-	0.407	0.6842	+-++-++-+
rs6711792	2	172079170	-0.269	0.7877	-++-+-+-+	-0.339	0.7343	-+-++--+-
rs918231	2	172080427	-0.11	0.9126	++---+-+-	0.323	0.7465	+-+++-+++
rs17221848	2	172080839	0.039	0.9692	--+-+++++	-0.188	0.8508	++-+-----
rs6720267	2	172081238	1.29	0.1969	-+---+++-	-1.946	0.05162	+-+++-+--
rs1476110	2	172081753	-0.063	0.9498	++---+-+-	0.288	0.7732	+-+++-+++
rs6433295	2	172082246	-0.873	0.3825	--+-+---?	-0.097	0.9227	-+-----+?
rs13406777	2	172082641	0.016	0.9875	-++++-+-+	-0.435	0.6634	-+--+--+-
rs11680268	2	172083703	1.302	0.1929	-+-+-+++-	-1.975	0.04832	+-+++-+--
rs6732719	2	172084479	2.056	0.03978	-+-+-++++	-2.052	0.04013	+-+-+----
rs6433298	2	172084508	-2.126	0.03351	+-+-+----	1.84	0.06579	++-++++++
rs3806562	2	172085031	1.131	0.258	++-+-+-+-	-0.051	0.9593	+---+++-+
rs3806563	2	172085179	-1.72	0.08541	--+-+-+-?	0.36	0.7191	-+++---+?
rs3806565	2	172085246	0.847	0.3968	+--+-+-+-	0.104	0.9173	+---+++-+
rs3806566	2	172085302	0.835	0.404	+--+-+-+-	0.099	0.9215	+---+++-+
rs12617802	2	172086255	-1.064	0.2874	--+-+-+-+	-0.027	0.9787	-+++---+-
rs12621138	2	172086291	-0.807	0.4196	-++-+-+-+	-0.16	0.8733	-+++---+-
rs884409	2	172086903	1.029	0.3035	++-+-+-+-	0.094	0.9253	+---+++-+
rs960748	2	172088182	1.56	0.1189	-++++++-+	-2.049	0.04042	-------+-
rs6759240	2	172089044	-1.797	0.07234	--+-+----	1.562	0.1184	-++++++++
rs6743679	2	172092674	1.268	0.205	--+-+-+++	-2.274	0.02299	++-+-----
rs6734372	2	172097050	-1.113	0.2658	++-+-+---	2.156	0.03105	--+-+++++
rs2356783	2	172101627	-1.139	0.2549	++-+-+---	2.215	0.02679	--+-+++++
rs12692966	2	172103467	1.536	0.1245	--+--++++	-1.867	0.06186	++-+-----
rs12476341	2	172105923	1.665	0.09582	+-+-+-+++	-2.474	0.01335	-+-+-----
rs7586144	2	172106557	-1.671	0.09467	-+-+-+---	2.404	0.01623	+-+-+++++
rs13430202	2	172107909	0.482	0.6295	+-++--++-	-0.07	0.9443	-+++-+--+
rs13392902	2	172110009	-0.551	0.5819	-+--++--+	0.096	0.9236	+--++-++-
rs13009270	2	172110783	-1.087	0.2771	-++-+-+-+	0.08	0.9364	-+++---+-
rs7596578	2	172110913	-0.629	0.5296	-++-++--+	0.226	0.8214	+--++-++-
rs17288294	2	172111521	-1.118	0.2636	-++-+-+-+	0.077	0.9386	-+++---+-
rs17554	2	172111615	-0.905	0.3652	--+-+-+++	-0.353	0.7241	++-+-----
rs11684782	2	172114235	-1.464	0.1431	-++++----	1.517	0.1294	+++-+++++
rs11675373	2	172115184	0.919	0.3582	-++-+-+++	-1.939	0.05246	+--+-----
rs17222606	2	172117248	1.426	0.154	+--+-+++-	-0.256	0.7979	--+-+-+-+
rs17222641	2	172117511	-0.295	0.7682	+---+-+++	-0.079	0.9369	++++-+---
rs2542941	2	172117967	0.947	0.3436	-++-+-+++	-1.911	0.05601	+--+-----
rs17288588	2	172118432	0.269	0.788	-+++-+---	0.104	0.9171	----+-+++
rs10455	2	172119519	0.982	0.326	-++-+-+++	-1.969	0.0489	+--+-----
rs1060248	2	172119890	-1.362	0.1734	-++-+---+	0.29	0.7719	-+-+-+++-
rs950163	2	172119983	1.005	0.3149	-++-+-+++	-1.897	0.0578	+--+-----
rs1047255	2	172120254	0.391	0.6961	-+++-+---	0.111	0.9117	--+-+-+++
rs7585194	2	172120862	2.267	0.02338	++++-++++	-1.929	0.05375	----+----
rs3821083	2	172121153	0.329	0.7422	-+++-+---	0.211	0.8328	--+-+-+++
rs2542939	2	172121264	-0.934	0.3505	+--+-+---	1.832	0.06694	-++-+++++
rs2542938	2	172121513	2.283	0.02245	++++-++++	-1.934	0.05309	----+----
rs10490602	2	172127511	-1.238	0.2156	--+-+-+++	0.161	0.872	++-+-+---
rs2542944	2	172129346	1.704	0.08843	++-+-+--?	-0.382	0.7023	--+-+-++?
rs2674490	2	172129501	-1.483	0.1381	-+-+-+---	2.277	0.02277	--+++++++
rs17289223	2	172130413	1.213	0.2251	++-+-+---	-0.174	0.8615	--+-+-+++
rs2674492	2	172130584	-1.219	0.2228	--+-+-+++	0.176	0.8604	++-+-+---
rs2111720	2	172131123	1.394	0.1632	+-+-+-+++	-2.275	0.0229	-+-------
rs11674142	2	172132057	-1.799	0.07206	--+-+----	1.609	0.1076	++++-+-++
rs2674497	2	172132205	2.32	0.02033	++++-++++	-1.986	0.04707	----+----
rs2674498	2	172132534	-0.399	0.6898	++--++---	1.234	0.2173	+--++++++
rs11675683	2	172133040	-1.64	0.101	-++-+----	1.863	0.06243	++-++++++
rs2542943	2	172133209	1.212	0.2253	-+++-++-+	-1.661	0.09676	---------
rs2542942	2	172133556	-0.241	0.8094	-++-+---+	0.383	0.7021	+--++-++-
rs2249572	2	172133710	-0.269	0.7881	-++-+---+	0.385	0.7006	+--++-++-
rs6713279	2	172134460	-0.354	0.7232	-++-+-+-+	0.159	0.8735	++-----+-
rs7581904	2	172135243	1.207	0.2275	-+++-++-+	-1.632	0.1028	---------
rs2356786	2	172136425	1.271	0.2036	-+++-++-+	-1.745	0.08103	---------
rs6736694	2	172136725	-0.562	0.5739	-++++-+-?	0.332	0.74	-++-+--+?
rs2356790	2	172136769	-0.22	0.8261	-++-+---+	0.392	0.6948	+--++-++-
rs2356791	2	172136975	-1.61	0.1073	-++-+----	1.944	0.05189	++-+++-++
rs13023423	2	172137033	-0.137	0.8912	--+++-++?	1.105	0.2693	+++--+-+?
rs13024763	2	172137444	1.466	0.1426	++-+-+++?	-1.595	0.1107	--+-+-+-?
rs6729179	2	172138153	1.626	0.104	-++++++-+	-1.332	0.1829	-+--+-++-
rs7589949	2	172139768	-0.678	0.4978	+--++-++?	1.306	0.1917	-+++-+--?
rs1399959	2	172140552	0.269	0.7879	-+-+-+---	-0.783	0.4334	+---+-+++
rs1996268	2	172144899	0.459	0.6464	--+++-+++	0.138	0.8901	-++-++---
rs10211146	2	172149809	0.072	0.9426	++---+--?	-0.496	0.6197	+--+--++?
rs1473995	2	172151150	-0.375	0.7075	++---+---	-0.23	0.8181	+--+--+++
rs12996145	2	172154321	0.446	0.6555	--+++-+++	0.156	0.8761	-++-++---
rs10221787	2	172157171	0.02	0.9843	++---+--?	-0.489	0.6251	+--+--++?
rs12476299	2	172158975	0.496	0.6202	--+++-+++	0.143	0.8863	-++-++---
rs1399955	2	172159965	-0.169	0.8655	++?-?????	-0.39	0.6964	+-?+?????
rs13024519	2	172160359	-0.469	0.6393	++---+---	-0.189	0.8505	+--+--+++
rs11689637	2	172161178	0.479	0.632	--+++-+++	0.143	0.8864	-++-++---
rs11683762	2	172161401	-0.448	0.6545	++---+---	-0.214	0.8302	+--+--+++
rs11685214	2	172161946	0.855	0.3925	+-++-++++	0.382	0.7027	-++-++-+-
rs4667691	2	172162238	-0.127	0.8992	--+-+-+++	-0.07	0.9439	-+++-+---
rs4668394	2	172162565	-0.114	0.9093	--+-+-+++	-0.083	0.9338	-+++-+---
rs6745725	2	172163179	0.408	0.6833	+----+-+-	0.075	0.94	--+++-+++
rs2884028	2	172163885	0.275	0.7835	---+--+++	1.271	0.2036	+++-++-+-
rs13002792	2	172164138	-0.315	0.7529	+++-++---	-1.267	0.205	---+--+-+
rs2356798	2	172164286	1.238	0.2157	+---+++++	-1.151	0.2496	+-++-----
rs2884029	2	172164307	1.08	0.2802	+++++-+++	-1.324	0.1854	+--------
rs6704691	2	172167210	0.45	0.6525	++++--+++	1.21	0.2262	+++-++-++
rs10432422	2	172170612	-0.199	0.8423	+---++---	-1.015	0.31	--++-----
rs10432473	2	172170879	-0.214	0.8303	+---++---	-0.886	0.3754	--++-----
rs6433300	2	172172254	0.195	0.8452	+-+--+-++	0.823	0.4103	-++-+-+++
rs4321335	2	172173781	-0.035	0.9718	+---+++-?	-1.126	0.26	--++----?
rs4435420	2	172173922	-0.196	0.8443	+---++---	-1.011	0.312	--++-----
rs908371	2	172176774	0.377	0.7062	+-++--+++	1.158	0.2467	+++-+++++
rs3951105	2	172177022	0.106	0.9156	+-+-++-++	-1.069	0.285	---++---+
rs10930486	2	172180830	-0.272	0.7856	+-+--+--+	-0.016	0.9872	-++++-+++
rs10930487	2	172180906	0.421	0.6739	-++-?+--+	-1.007	0.314	----?+-+-
rs9287946	2	172181500	-0.198	0.8427	+---++---	-1.006	0.3144	--++-----
rs13416695	2	172181834	-0.278	0.7807	-++++---+	0.015	0.988	++---+++-
rs6723590	2	172182795	0.275	0.7834	+----+++-	-0.028	0.9776	--+++---+
rs2037158	2	172184357	-0.151	0.8799	+---++---	-1.048	0.2944	--++-----
rs2037160	2	172184406	0.043	0.9657	-+-++-++-	0.204	0.8383	+----+---
rs13025856	2	172184951	-0.349	0.7269	-++-++---	-1.168	0.2427	---+-----
rs2176150	2	172184995	0.18	0.8573	-+++--+++	0.977	0.3284	++--++++-
rs1533417	2	172185494	0.143	0.8866	-+++--+++	1.082	0.2791	++--+++++
rs1554157	2	172185899	0.118	0.9058	-+++--+++	1.095	0.2737	++--+++++
rs1554158	2	172185957	-0.113	0.91	+---++---	-1.103	0.2699	--++-----
rs11684298	2	172186593	0.137	0.8907	+-+--+--+	0.791	0.429	-+--+-++-
rs7562302	2	172186848	0.112	0.9106	-+++--+++	1.103	0.2698	++--+++++
rs7606481	2	172187637	0.347	0.7289	+--+--+++	1.165	0.2441	+++-+++++
rs12991896	2	172187800	-0.333	0.7394	-++-++---	-1.174	0.2403	---+-----
rs11693157	2	172187992	0.335	0.7374	+--+--+++	1.171	0.2414	+++-+++++
rs6747069	2	172188229	-0.335	0.738	-++-++---	-1.182	0.2372	---+-----
rs12997634	2	172188255	-0.334	0.7382	-++-++---	-1.183	0.2368	---+-----
rs6718546	2	172188308	0.18	0.8573	-+++--+++	0.972	0.3313	++--++++-
rs13016328	2	172188842	0.31	0.7569	+--+--+++	1.183	0.2369	+++-+++++
rs997634	2	172189711	0.177	0.8597	+-+--+--+	0.753	0.4517	-+--+-++-
rs6433305	2	172190405	-0.312	0.7549	-++-++---	-1.188	0.2347	---+-----
rs2102740	2	172191920	0.308	0.758	+--+--+++	1.197	0.2312	+++-+++++
rs2138350	2	172192333	-0.308	0.7581	-++-++---	-1.198	0.2309	---+-----
rs7424011	2	172192720	-1.352	0.1765	--+------	-0.215	0.8296	++----+-+
rs10192267	2	172192897	0.273	0.7852	+----+++-	-0.024	0.9806	--+++---+
rs1399960	2	172192979	-0.309	0.7575	-++-++---	-1.208	0.2271	---+-----
rs1554160	2	172194538	-0.301	0.7631	-++-++---	-1.235	0.2169	---+-----
rs1554161	2	172194677	-0.298	0.7655	-++-++---	-1.24	0.2148	---+-----
rs1554162	2	172194959	0.029	0.9767	-+-++-++-	0.207	0.8359	+----+--+
rs1554164	2	172194986	0.324	0.746	+--+--+++	1.215	0.2245	+++-+++++
rs7602864	2	172195823	0.291	0.7713	+----++++	0.265	0.7911	--+++---+
rs7606149	2	172196357	-0.346	0.7294	-++-++---	-1.2	0.2301	---+-----
rs13022639	2	172196907	0.369	0.7124	+--+--+++	1.188	0.235	+++-+++++
rs12470549	2	172198396	0.728	0.4668	++-+---+-	0.195	0.8454	++--+++--
rs10930488	2	172198472	0.67	0.5029	++-+---++	0.232	0.8165	++--+++--
rs10185928	2	172198760	0.092	0.9263	-+-++-++-	0.108	0.9137	+----+--+
rs10201488	2	172198967	0.182	0.8557	++++--+++	0.836	0.4033	++--++++-
rs17427088	2	172199472	0.094	0.9254	+-+--+--+	0.718	0.4726	-+--+-++-
rs6748871	2	172199502	0.186	0.8522	++++--+++	0.815	0.415	++--++++-
rs1850030	2	172200157	0.206	0.8364	++++--+++	0.75	0.453	++--++++-
rs12987244	2	172202313	0.032	0.9744	+-+-+++-+	-1.231	0.2182	---+-+---
rs4668400	2	172202700	0.127	0.899	-+-+-+--?	1.317	0.1879	+++++-++?
rs10497376	2	172203273	0.517	0.6049	-++++--++	-0.785	0.4326	++---++--
rs2356800	2	172205085	-0.255	0.7984	-+-+-+---	1.559	0.119	+++-+-+++
rs7556876	2	172218315	-0.247	0.8052	-+-+-+---	1.573	0.1157	+++-+-+++
rs1033217	2	172218404	0.283	0.777	-+-+--++-	0.691	0.4896	+-+--++-+
rs888521	2	172218624	-0.428	0.6687	-++?+---?	-1.01	0.3127	+--?+-++?
rs1399956	2	172218935	-0.307	0.7589	-+-+-+---	1.647	0.09955	+++++-+++
rs4128243	2	172219761	0.287	0.7743	+-+-+-+++	-1.608	0.1078	-----+---
rs7609475	2	172220087	0.493	0.6219	-++++--++	-0.762	0.4461	++---++--
rs951917	2	172220171	0.304	0.7613	-+-+---+?	1.312	0.1895	+++-+-++?
rs7557017	2	172220423	0.578	0.5632	-++++--++	-0.831	0.4061	++---++--
rs4668406	2	172220892	-0.309	0.7574	-+-+-----	1.625	0.1041	+++++-+++
rs7560932	2	172221760	-0.303	0.7621	-+-+-----	1.61	0.1074	+++++-+++
rs12466175	2	172222609	0.303	0.762	+-+-+++++	-1.61	0.1073	-----+---
rs12466246	2	172222809	0.303	0.7616	+-+-+++++	-1.613	0.1068	-----+---
rs7602340	2	172225474	-0.316	0.7521	+-+-++--+	-0.617	0.537	-+-++--++
rs6433309	2	172226397	0.45	0.6524	-+-+--++-	0.337	0.7361	+-+--++--
rs16859690	2	172226503	0.277	0.7817	-++-+--++	-0.31	0.7566	++---++--
rs1515811	2	172226959	-0.287	0.7745	+-+-++--+	-0.435	0.6633	-+-++--++
rs1399957	2	172228888	-0.926	0.3547	++-+---+-	1.242	0.2144	++--+++++
rs7600835	2	172230073	0.456	0.6487	---++++++	-0.806	0.4201	--++-----
rs1399958	2	172233390	1.799	0.07203	+++-?++-+	-1.023	0.3065	--++?--+-
rs2102738	2	172234130	0.135	0.8926	+-+-++--+	0.336	0.7369	-+-+---++
rs2090278	2	172234245	-0.147	0.8829	-++++-+++	-0.382	0.7022	+-+-----+
rs979955	2	172236219	0.4	0.6892	-+-++-++-	-0.471	0.6377	+-+-+-++-
rs979956	2	172236341	1.433	0.1518	++++--+-+	-0.958	0.3381	--+-+-++-
rs979957	2	172236405	-1.44	0.1498	----++-+-	0.983	0.3256	++-+-+--+
rs12478189	2	172237928	1.001	0.317	+++-?+--+	-0.524	0.6003	---+?+++-
rs12998411	2	172238953	-1.545	0.1224	+------+-	2.105	0.03533	+++-+++++
rs11692132	2	172241867	1.499	0.134	++++-++-+	-1.207	0.2272	--+-+-++-
rs10803863	2	172243583	0.3	0.7645	-+-+++-++	-1.46	0.1442	+--+--+--
rs11678892	2	172243868	-1.026	0.3047	---++-++-	0.554	0.5796	+++--+--+
rs11678984	2	172244094	0.299	0.7652	-+-+++-++	-1.46	0.1443	+--+--+--
rs16859721	2	172244418	-0.887	0.3749	---+?-++-	0.43	0.6673	+++-?---+
rs17427311	2	172245668	0.487	0.6264	++-++-++-	-0.592	0.5539	+-+-+-++-
rs17580984	2	172246776	0.886	0.3757	+++-?+--+	-0.448	0.6538	---+?+++-
rs17614941	2	172249624	1.619	0.1054	0++++++-+	-2.132	0.03302	---+-----
rs1554166	2	172249855	0.284	0.776	-+-+++-++	-1.44	0.1497	+--+--+--
rs2037164	2	172250484	0.879	0.3794	+++-?+--+	-0.442	0.6583	---+?+++-
rs2138349	2	172251643	-0.488	0.6255	--+--++-+	0.594	0.5527	-+-+-+--+
rs6721680	2	172252159	-0.402	0.6877	+-----+--	1.445	0.1483	-++-++-++
rs17614989	2	172253454	-0.864	0.3875	---+?-++-	0.443	0.6578	+++-?---+
rs17615013	2	172254297	-0.859	0.3901	---+?-++-	0.442	0.6582	+++-?---+
rs17499306	2	172255799	-0.457	0.6479	--+--++-+	0.52	0.6029	-+-+-+--+
rs6757773	2	172257876	-0.379	0.7048	+-----+--	1.462	0.1437	-++-++-++
rs2138348	2	172266418	0.387	0.6987	-+++++-++	-1.457	0.1451	+--+--+--
rs12185567	2	172268975	0.426	0.67	-+++++-++	-1.422	0.1549	+--+--+--
rs312925	2	172272168	0.424	0.6717	-+++++-++	-1.421	0.1552	+--+--+--
rs312924	2	172272267	-0.27	0.7869	+-----+--	1.393	0.1637	-++-++-++
rs12997093	2	172272684	1.602	0.1091	-++++++-+	-2.107	0.03511	---+-----
rs12612105	2	172275814	-1.881	0.05994	----?----	1.247	0.2125	++++?---+
rs312918	2	172277833	0.415	0.6784	-+++++-++	-1.463	0.1433	+--+--+--
rs950173	2	172278665	0.207	0.8357	++--?++++	-0.934	0.3503	+-++?----
rs312917	2	172279404	-0.701	0.4834	---++-++-	0.295	0.7679	+++-----+
rs11887208	2	172282418	-1.013	0.311	---++-++-	0.586	0.5577	+++--+--+
rs10497375	2	172284083	-2.026	0.04276	---?+--+?	1.553	0.1204	+++??-+-?
rs17427473	2	172284257	-0.417	0.6763	--+--++-+	0.578	0.5632	-+-+-+--+
rs7597387	2	172285362	-0.444	0.6574	+-----+--	1.45	0.147	-++-++-++
rs10206062	2	172285522	-0.36	0.7186	+-----+--	1.466	0.1425	-++-++-++
rs10185633	2	172286107	-0.684	0.4939	---++-++-	0.299	0.7653	+++-----+
rs973889	2	172288200	-0.358	0.7205	+-----+--	1.467	0.1425	-++-++-++
[truncated: 31,593 more rows]
