# Supplementary material for: Genome-Wide Meta-Analysis of Myopia and Hyperopia Provides Evidence for Replication of 11 Loci
Source: PLoS One. 2014 Sep 18;9(9):e107110. doi: 10.1371/journal.pone.0107110 (PMC4169415; doi:10.1371/journal.pone.0107110)
Supplement: Table S3 — Baseline Characteristics of Samples Used in the Replication of Our Discovery Meta-analysis Results. (XLSX) [file pone.0107110.s013.xlsx]

## Sheet: Table S3 - Replication Studies
Supplemental Table S3 - Baseline Characteristics of Samples Used in the Replication of Our Discovery Meta-analysis Results
	1958 BBC	BMES	Croatia-Vis	Croatia-Korcula	DCCT	ORCADES	TwinsUK	WESDR
Number of Subjects	1658	2695	527	969	714	504	3865	315
Mean Age (SD)	42 (0)	66.9(9.13)	56.3(13.3)	56.3(13.3)	28.9 (5.6)	57.6(13.5)	52.64(12.75)	30.1 (9.2)
N Myopia Cases	1265	326	139	201	439	109	1656	196
N Myopia Controls	167	1851	253	399	275	274	831	119
N Myopia Unknown	226	518	135	369	0	121	1378	0
N Hyperopia Cases	138	1130	117	163	N/A	144	754	N/A
N Hyperopia Controls	1265	693	289	438	N/A	234	1656	N/A
N Hyperopia Unknown	255	872	121	368	N/A	126	1455	N/A
Sex (% Male) (Myopia/Hyperopia)	48/49	57.5/59.3	42/28.2	36.8/28.8	55/NA	41.3/36.1	8.7/8.8	47/NA
Myopia l	0.986	0.994	1.019	1.01	1.149	1.028	1.005	1.041
Hyperopia l	0.986	1.09	1.023	1.01	N/A	1.023	1.005	N/A
