# Supplementary material for: Genome-Wide Meta-Analysis of Myopia and Hyperopia Provides Evidence for Replication of 11 Loci
Source: PLoS One. 2014 Sep 18;9(9):e107110. doi: 10.1371/journal.pone.0107110 (PMC4169415; doi:10.1371/journal.pone.0107110)
Supplement: Table S4 — Most significant associations with myopia in the discovery GWAS meta-analysis. (XLSX) [file pone.0107110.s014.xlsx]

## Sheet: Table S4 Top Myopia Results
Supplemental Table S4 - Most significant associations with myopia in the discovery GWAS meta-analysis
Marker	Chromosome	bp	Allele1	Allele2	Weight	Zscore	P_value	Direction (AREDS-KORA-FES-MESA-OGPT-RSI-RSII-RSIII-ERF)
rs10113215	8	60132194	a	g	9907.68	5.692	1.252e-08	+?++-++++
rs1370156	15	32772175	c	g	11237.2	5.174	2.293e-07	+-+++++++
rs2028099	15	32773035	c	g	11237.2	5.141	2.73e-07	+-+++++++
rs8031068	15	32769870	a	g	11237.2	-5.103	3.348e-07	-+-------
rs6495708	15	32772706	t	c	11237.2	-5.092	3.543e-07	-+-------
rs11857049	15	32776345	a	g	11237.2	5.069	4.007e-07	+-+++++++
rs4924125	15	32773276	a	t	11237.2	-5.062	4.148e-07	-+-------
rs4924128	15	32773477	t	c	11237.2	5.057	4.26e-07	+-+++++++
rs10957083	8	60310320	a	t	11237.2	-5.04	4.666e-07	----+----
rs10107159	8	60310948	t	c	11237.2	-5.033	4.825e-07	----+----
rs12674492	8	60312043	t	g	11237.2	-5.029	4.921e-07	----+----
rs7003844	8	60312791	c	g	11237.2	5.027	4.977e-07	++++-++++
rs2461367	15	32777896	t	c	11237.2	4.989	6.076e-07	+-+++++++
rs34965037	7	91955929	c	g	1167.68	-4.955	7.249e-07	???-?????
rs3774767	3	130675600	c	g	1167.68	-4.948	7.485e-07	???-?????
rs4867170	5	29284972	a	t	10106.6	4.937	7.942e-07	++++++-+?
rs12682313	8	60334811	a	g	11237.2	-4.918	8.737e-07	----+----
rs7015454	8	60330569	t	c	11237.2	-4.915	8.897e-07	----+----
rs7625898	3	76580249	c	g	11237.2	4.912	8.998e-07	+++++++++
rs7843283	8	60330068	t	c	11237.2	-4.908	9.198e-07	----+----
rs11777176	8	60338883	t	c	11237.2	-4.907	9.245e-07	----+----
rs4738766	8	60327661	a	t	11237.2	-4.905	9.362e-07	----+----
rs4317557	8	60324114	a	g	11237.2	4.901	9.542e-07	++++-++++
rs9643509	8	60323475	a	g	11237.2	-4.889	1.012e-06	----+----
rs10781235	9	76349535	t	c	11237.2	4.819	1.445e-06	+++++++++
rs4581716	16	7398136	a	g	11237.2	-4.792	1.653e-06	---------
rs16975110	16	83585853	t	c	11237.2	-4.738	2.158e-06	---------
rs1357179	15	32777917	t	g	11237.2	-4.694	2.678e-06	-+-------
rs10500355	16	7399348	a	t	11237.2	4.68	2.863e-06	+++++++++
rs17648524	16	7399684	c	g	11237.2	4.669	3.027e-06	++++++++-
rs955855	2	25025813	t	c	11237.2	-4.665	3.087e-06	---------
rs11676241	2	212016386	c	g	11237.2	4.665	3.09e-06	++++-+++-
rs4531042	8	60088688	a	g	11237.2	-4.655	3.246e-06	---++----
rs4528198	1	215978551	a	t	11237.2	4.652	3.28e-06	+++++++++
rs6545841	2	25049994	c	g	11237.2	4.637	3.539e-06	+++++++++
rs10495076	1	216036066	t	c	11237.2	4.608	4.073e-06	+++++++++
rs17675661	1	216034392	t	g	11237.2	4.607	4.078e-06	+++++++++
rs10089517	8	60341275	a	c	10106.6	-4.605	4.12e-06	----+---?
rs4146916	2	25047631	a	g	11237.2	-4.586	4.51e-06	---------
rs4233706	2	25040833	a	t	11237.2	-4.58	4.652e-06	---------
rs4643490	2	25036579	t	c	11237.2	4.579	4.679e-06	+++++++++
rs17675764	1	216037641	t	c	11237.2	4.578	4.693e-06	+++++++++
rs7572472	2	25036426	t	c	11237.2	-4.578	4.705e-06	---------
rs4665735	2	25035624	t	c	11237.2	4.573	4.819e-06	+++++++++
rs10432684	2	25035697	t	g	11237.2	4.571	4.844e-06	+++++++++
rs12986502	2	25034992	t	c	11237.2	4.571	4.852e-06	+++++++++
rs2241834	2	25033940	t	c	11237.2	-4.569	4.903e-06	---------
rs12151737	2	25028843	a	c	11237.2	4.565	4.995e-06	+++++++++
rs1439096	2	25027516	a	c	11237.2	-4.564	5.016e-06	---------
rs955856	2	25025737	a	g	11237.2	4.559	5.133e-06	+++++++++
rs1172293	2	25021424	a	g	11237.2	-4.553	5.298e-06	---------
rs17675817	1	216038240	t	c	11237.2	4.547	5.446e-06	+++++++++
rs7837791	8	60179086	t	g	11237.2	-4.539	5.664e-06	---++----
rs11073058	15	32776918	t	g	11237.2	4.538	5.683e-06	+++++++++
rs2384080	2	25058037	t	c	11237.2	4.533	5.811e-06	+++++++++
rs11073059	15	32776966	a	t	11237.2	4.532	5.847e-06	+++++++++
rs1595612	2	25060743	t	c	11237.2	-4.528	5.963e-06	---------
rs10195573	2	212052380	a	t	10993.6	-4.526	6.012e-06	----?--++
rs963948	2	25061790	t	c	11237.2	4.525	6.03e-06	+++++++++
rs7744813	6	73643289	a	c	11237.2	4.524	6.069e-06	+++++++++
rs981051	2	25062781	a	t	11237.2	-4.523	6.087e-06	---------
rs981052	2	25063041	a	g	11237.2	4.522	6.114e-06	+++++++++
rs1837311	2	25064409	t	g	11237.2	-4.519	6.216e-06	---------
rs12675886	8	60309643	t	c	11237.2	-4.517	6.264e-06	---++----
rs11073060	15	32777143	a	c	11237.2	4.514	6.357e-06	++-++++++
rs17726947	1	216039265	a	g	11237.2	-4.512	6.416e-06	---------
rs1579672	2	25066340	a	c	11237.2	-4.511	6.452e-06	---------
rs17675600	1	216032748	t	c	11237.2	4.509	6.516e-06	+++++++++
rs1561447	2	25069801	c	g	11237.2	-4.499	6.821e-06	---------
rs6724696	2	25071034	a	g	11237.2	-4.494	6.991e-06	---------
rs7579073	2	25072220	a	g	11237.2	-4.493	7.039e-06	---------
rs1371115	2	25072943	a	g	11237.2	4.474	7.667e-06	+++++++++
rs6749526	2	25056172	t	c	11237.2	4.467	7.935e-06	+++++++++
rs4237030	8	60314114	t	c	11237.2	-4.464	8.049e-06	---++----
rs1566458	16	83576432	a	g	11237.2	-4.46	8.212e-06	---------
rs10755941	8	60155314	t	c	11237.2	4.454	8.42e-06	+++--++++
rs12193446	6	129861731	a	g	11237.2	4.446	8.74e-06	+++++++++
rs1982967	16	83578475	t	c	11237.2	-4.439	9.036e-06	---------
rs7163001	15	32777866	a	g	11237.2	4.433	9.277e-06	++-++++++
rs10086929	8	60252851	a	g	11237.2	4.432	9.347e-06	+++--++++
rs873215	2	25112129	t	c	11237.2	4.431	9.381e-06	+++++++++
rs11160652	14	101068417	a	g	10033.7	-4.426	9.614e-06	--?-?----
