# Supplementary material for: Genome-Wide Meta-Analysis of Myopia and Hyperopia Provides Evidence for Replication of 11 Loci
Source: PLoS One. 2014 Sep 18;9(9):e107110. doi: 10.1371/journal.pone.0107110 (PMC4169415; doi:10.1371/journal.pone.0107110)
Supplement: Table S5 — Most significant associations with hyperopia in the discovery GWAS meta-analysis. (XLSX) [file pone.0107110.s015.xlsx]

## Sheet: Table S5 Top Hyperopia Results
Supplemental Table S5 - Most significant associations with hyperopia in the discovery GWAS meta-analysis
Marker	Chromosome	bp	Allele1	Allele2	Weight	Zscore	P_value	Direction (AREDS-KORA-FES-MESA-OGPT-RSI-RSII-RSIII-ERF)
rs10089517	8	60341275	a	c	12854.1	6.72	1.816e-11	++++-++++
rs11073060	15	32777143	a	c	12854.1	-6.481	9.105e-11	---------
rs11073058	15	32776918	t	g	12853.1	-6.454	1.092e-10	---------
rs11073059	15	32776966	a	t	12853.1	-6.445	1.157e-10	---------
rs7163001	15	32777866	a	g	12853.1	-6.396	1.592e-10	---------
rs619788	15	32782398	a	c	12853.1	-6.235	4.523e-10	---------
rs7176510	15	32786771	t	c	12853.1	-6.235	4.526e-10	---------
rs4924134	15	32781857	a	g	12853.1	6.214	5.159e-10	+++++++++
rs688220	15	32786167	a	g	12854.1	-6.199	5.688e-10	---------
rs580839	15	32786121	a	g	12854.1	-6.193	5.916e-10	---------
rs560766	15	32788234	a	g	12854.1	-6.143	8.074e-10	---------
rs10113215	8	60132194	a	g	11658.5	-5.985	2.159e-09	-?--+----
rs8032019	15	32778782	a	g	12853.1	5.938	2.887e-09	+++++++++
rs4531042	8	60088688	a	g	12853.1	5.805	6.427e-09	++++-++++
rs634990	15	32793365	a	g	12854.1	5.538	3.061e-08	+++++++++
rs524952	15	32793178	a	t	11545.1	-5.538	3.066e-08	--------?
rs7042950	9	76339657	a	g	12854.1	5.533	3.155e-08	+++++++++
rs10869418	9	76345202	a	t	12854.1	5.426	5.764e-08	+++++++++
rs1370156	15	32772175	c	g	12853.1	-5.412	6.218e-08	-+--+----
rs2028099	15	32773035	c	g	12854.1	-5.411	6.28e-08	-+--+----
rs10869417	9	76344271	a	g	12854.1	-5.402	6.583e-08	---------
rs11857049	15	32776345	a	g	12853.1	-5.402	6.595e-08	-+-------
rs2461367	15	32777896	t	c	12853.1	-5.401	6.611e-08	-+-------
rs7744813	6	73643289	a	c	12854.1	-5.391	7.001e-08	----+----
rs6495708	15	32772706	t	c	12854.1	5.371	7.852e-08	+-++-++++
rs8031068	15	32769870	a	g	12854.1	5.352	8.717e-08	+-++-++++
rs4924125	15	32773276	a	t	12854.1	5.35	8.772e-08	+-+++++++
rs4924128	15	32773477	t	c	12853.1	-5.349	8.824e-08	-+-------
rs7837791	8	60179086	t	g	12854.1	5.317	1.058e-07	++++-++++
rs10957083	8	60310320	a	t	12853.1	5.264	1.411e-07	++++-++++
rs10107159	8	60310948	t	c	12853.1	5.26	1.444e-07	++++-++++
rs12674492	8	60312043	t	g	12853.1	5.255	1.481e-07	++++-++++
rs7003844	8	60312791	c	g	12853.1	-5.252	1.505e-07	----+----
rs1346720	1	205454389	t	c	12854.1	-5.228	1.715e-07	---------
rs10781235	9	76349535	t	c	12854.1	-5.219	1.801e-07	---+-----
rs7554219	1	205445680	t	c	12853.1	5.216	1.829e-07	+++++++++
rs12193446	6	129861731	a	g	12854.1	-5.214	1.843e-07	---------
rs12675886	8	60309643	t	c	12853.1	5.195	2.049e-07	++++-++++
rs743726	22	33233156	t	c	11658.5	-5.195	2.053e-07	-?--+----
rs7516468	1	205475911	a	t	12851.1	5.168	2.372e-07	+++++++++
rs10864144	1	205469476	t	c	12853.1	-5.152	2.578e-07	---------
rs6540876	1	205462841	t	c	12853.1	-5.142	2.717e-07	---------
rs1357179	15	32777917	t	g	12853.1	5.142	2.724e-07	+-+++++++
rs6703809	1	205468618	t	c	12853.1	-5.141	2.737e-07	---------
rs4237030	8	60314114	t	c	12853.1	5.137	2.785e-07	++++-++++
rs11120485	1	205472450	a	t	12853.1	-5.129	2.909e-07	---------
rs11120492	1	205474521	t	g	12853.1	-5.129	2.911e-07	---------
rs10755941	8	60155314	t	c	12854.1	-5.127	2.938e-07	----+----
rs7516640	1	205476037	a	t	12854.1	5.126	2.955e-07	+++++++++
rs9621951	22	33196107	t	c	11659.5	5.124	2.983e-07	+?++-++++
rs7513914	1	205476055	a	g	12853.1	-5.125	2.983e-07	---------
rs1019830	1	205476785	a	t	12853.1	5.123	3.006e-07	+++++++++
rs7867494	9	76334020	a	g	12854.1	5.099	3.409e-07	+++++++++
rs685352	15	32795627	a	g	12853.1	5.088	3.624e-07	++-++++++
rs7015454	8	60330569	t	c	12853.1	5.083	3.717e-07	++++-++++
rs4738766	8	60327661	a	t	12853.1	5.082	3.726e-07	++++-++++
rs9643509	8	60323475	a	g	12853.1	5.082	3.728e-07	++++-++++
rs7843283	8	60330068	t	c	12853.1	5.082	3.728e-07	++++-++++
rs4317557	8	60324114	a	g	12854.1	-5.082	3.732e-07	----+----
rs10158940	1	205431543	c	g	12853.1	5.047	4.489e-07	+++++++++
rs12682313	8	60334811	a	g	12853.1	5.044	4.566e-07	++++-++++
rs8084058	18	70328445	a	g	12853.1	5.039	4.689e-07	+++++++++
rs17648524	16	7399684	c	g	12850.1	-5.032	4.863e-07	----+----
rs4568609	8	60046126	a	c	12853.1	-5.013	5.371e-07	----+----
rs10157327	1	205431724	t	c	12853.1	-5.012	5.396e-07	---------
rs10500355	16	7399348	a	t	12854.1	-5.011	5.409e-07	----+----
rs10869412	9	76330771	t	c	12853.1	-5.007	5.525e-07	---------
rs6997378	8	60330443	t	g	12853.1	-5.001	5.692e-07	----+----
rs11777176	8	60338883	t	c	12852.1	4.991	6.017e-07	++++-++++
rs7024262	9	76333863	a	c	12853.1	-4.971	6.674e-07	---------
rs9772649	8	60249938	a	g	12853.1	-4.965	6.882e-07	-+--+----
rs6664815	1	205482186	a	g	12853.1	4.954	7.28e-07	+++++++++
rs7838240	8	60223390	t	c	12853.1	4.94	7.826e-07	+-++-++++
rs10086929	8	60252851	a	g	12853.1	-4.935	7.995e-07	----+----
rs9693333	8	60224179	a	g	12853.1	-4.933	8.078e-07	-+--+----
rs1864370	1	205485655	a	g	12853.1	-4.923	8.521e-07	---------
rs7001259	8	60234063	c	g	12853.1	-4.92	8.638e-07	-+--+----
rs877049	1	205489619	a	g	12853.1	-4.917	8.808e-07	---------
rs1429906	1	205486950	a	g	12853.1	-4.914	8.941e-07	---------
rs10864167	1	205488195	a	c	12853.1	-4.914	8.946e-07	---------
rs7823467	8	60241288	t	c	12853.1	-4.913	8.989e-07	----+----
rs6540888	1	205487482	a	c	12853.1	-4.909	9.143e-07	---------
rs6471768	8	60230697	a	t	12853.1	4.892	9.975e-07	++++-++++
rs7545125	1	205491350	a	g	12854.1	-4.886	1.031e-06	---------
rs7543250	1	205491666	t	c	12854.1	4.872	1.106e-06	+++++++++
rs16924763	8	60294300	t	c	12853.1	-4.86	1.173e-06	-+--+----
rs6540896	1	205507474	t	c	12853.1	-4.858	1.184e-06	---------
rs12678634	8	60319873	a	g	12853.1	4.858	1.185e-06	++++-++++
rs10864180	1	205512384	a	c	12854.1	-4.857	1.193e-06	---------
rs10091892	8	60320902	a	t	12853.1	4.85	1.236e-06	++++-++++
rs11783980	8	60331124	t	g	12853.1	4.843	1.277e-06	++++-++++
rs1835307	1	205493188	a	t	12853.1	-4.842	1.287e-06	---------
rs10864175	1	205499972	t	c	12853.1	4.836	1.323e-06	+++++++++
rs2135923	1	205593216	a	g	12853.1	-4.836	1.328e-06	---------
rs1588143	1	205586146	t	g	12853.1	-4.834	1.34e-06	---------
rs11120586	1	205508120	a	g	12853.1	4.823	1.416e-06	+++++++++
rs9657027	8	60351477	t	c	12854.1	-4.82	1.432e-06	----+----
rs6471770	8	60183720	t	c	12853.1	4.81	1.51e-06	++++-++++
rs7000999	8	60352700	t	c	12854.1	4.81	1.513e-06	++++-++++
rs10746463	1	205577219	a	g	12853.1	4.809	1.517e-06	+++++++++
rs10099943	8	60356079	a	g	12854.1	4.809	1.517e-06	++++-++++
rs10746462	1	205577171	a	g	12853.1	-4.808	1.526e-06	---------
rs1507761	1	205576422	t	c	12853.1	-4.803	1.563e-06	---------
rs2014576	19	50960916	a	g	12853.1	4.8	1.584e-06	+++++++++
rs12205363	6	129834629	t	c	12854.1	-4.797	1.613e-06	--+------
rs12547861	8	60097745	a	c	12853.1	-4.794	1.632e-06	----+----
rs1507760	1	205575988	t	c	12854.1	4.794	1.634e-06	+++++++++
rs10104395	8	60350308	t	c	11546.1	4.793	1.643e-06	++++-+++?
rs971317	1	205542663	t	g	12853.1	4.782	1.737e-06	+++++++++
rs2564978	1	205561039	t	c	12854.1	-4.782	1.739e-06	---------
rs2802238	1	205542764	a	g	12853.1	-4.781	1.741e-06	---------
rs2564974	1	205550068	a	g	12854.1	4.775	1.798e-06	+++++++++
rs669487	15	32797167	t	c	12853.1	4.774	1.803e-06	++-++++++
rs1572275	1	205545603	a	c	12854.1	4.774	1.805e-06	+++++++++
rs4738757	8	60056229	a	g	12853.1	-4.774	1.808e-06	----+----
rs2802217	1	205549593	a	g	12853.1	4.773	1.812e-06	+++++++++
rs7555030	1	205575353	a	g	12853.1	-4.767	1.874e-06	---------
rs12095015	1	205523097	t	c	12853.1	-4.766	1.881e-06	---------
rs1354942	1	205575115	a	g	12853.1	4.765	1.885e-06	+++++++++
rs12075906	1	205574722	a	g	12853.1	4.764	1.896e-06	+++++++++
rs1507759	1	205574251	a	g	12853.1	4.763	1.907e-06	+++++++++
rs1858001	1	205554627	c	g	12854.1	4.763	1.912e-06	+++++++++
rs925131	1	205570344	a	g	12839.1	-4.762	1.914e-06	---------
rs2802236	1	205538812	t	c	12854.1	-4.761	1.925e-06	---------
rs2802233	1	205537847	a	g	12854.1	4.755	1.984e-06	+++++++++
rs2017760	1	205522044	t	g	12853.1	-4.753	2.006e-06	---------
rs6662070	1	205572332	a	g	12853.1	-4.749	2.049e-06	---------
rs1507758	1	205574104	c	g	12854.1	4.746	2.075e-06	+++++++++
rs6700168	1	205569157	a	c	12854.1	-4.744	2.096e-06	---------
rs971318	1	205542219	a	c	12851.1	4.741	2.13e-06	+++++++++
rs4844592	1	205567834	a	t	12851.1	4.739	2.153e-06	+++++++++
rs7565795	2	288269	t	c	12854.1	4.738	2.155e-06	+++++++++
rs6700846	1	205468767	a	g	11545.1	-4.737	2.164e-06	--------?
rs6703002	1	205568995	t	g	12853.1	-4.737	2.171e-06	---------
rs12195178	6	129834705	t	c	12854.1	4.733	2.212e-06	++++-++++
rs4844591	1	205566916	t	c	12853.1	4.732	2.223e-06	+++++++++
rs1652333	1	205537083	t	c	12854.1	4.73	2.245e-06	+++++++++
rs7284290	22	33205641	a	g	10244.4	-4.698	2.631e-06	??--+----
rs10095180	8	60254769	a	g	12854.1	4.685	2.8e-06	+-++-++++
rs2782828	1	205563622	t	g	12853.1	-4.683	2.828e-06	---------
rs7826351	8	60254092	t	c	12853.1	-4.672	2.983e-06	-+--+----
rs3110155	8	60078114	a	g	12853.1	-4.671	2.994e-06	----+----
rs6452601	5	84120640	a	g	11365.6	-4.67	3.019e-06	----?---?
rs2118156	15	32769290	t	c	12854.1	-4.666	3.068e-06	--+-+----
rs2118155	15	32769526	t	c	12854.1	-4.663	3.112e-06	----+----
rs16918772	8	60280553	a	g	12853.1	-4.66	3.169e-06	----+----
rs4344061	8	60193350	c	g	12854.1	4.655	3.234e-06	++++-++++
rs2226137	6	73689722	a	g	12854.1	4.655	3.236e-06	++++-++++
rs17713879	2	244215	a	g	12853.1	4.654	3.256e-06	-++++++++
rs3828329	2	269705	t	c	12853.1	-4.654	3.256e-06	---------
rs4447635	2	255970	c	g	12845.1	4.652	3.28e-06	+++++++++
rs3110154	8	60233901	t	g	12853.1	-4.652	3.286e-06	----+----
rs4521535	5	127989040	t	c	12854.1	4.651	3.296e-06	++++-+++-
rs7827924	8	60251121	a	c	12853.1	-4.65	3.315e-06	-+--+--+-
rs11693990	2	201069	a	g	12853.1	-4.646	3.387e-06	---------
rs891376	1	207491489	a	g	11634.1	-4.642	3.453e-06	---?-----
rs683922	15	32795968	a	g	12854.1	4.636	3.551e-06	++-++++++
rs10203722	2	269266	a	t	12853.1	-4.628	3.685e-06	---------
rs12550554	8	60237651	t	g	12853.1	-4.628	3.695e-06	-+--+--+-
rs10504286	8	60241236	c	g	12854.1	4.627	3.711e-06	+-++-++-+
rs12541029	8	60229407	a	t	12853.1	-4.624	3.762e-06	-+--+--+-
rs16924700	8	60076399	a	g	12854.1	4.624	3.763e-06	+-++-++-+
rs743727	22	33233649	a	g	10243.4	4.615	3.932e-06	??++-++++
rs9619448	22	33233672	t	c	10243.4	4.615	3.932e-06	??++-++++
rs11127466	2	268752	c	g	12853.1	-4.615	3.939e-06	---------
rs7573495	2	266942	a	g	12853.1	4.613	3.971e-06	+++++++++
rs9619447	22	33232153	a	g	10243.4	4.612	3.984e-06	??++-++++
rs6996674	8	60293662	a	g	12853.1	4.612	3.993e-06	+-++-++++
rs10087510	8	60219441	a	g	12853.1	4.605	4.128e-06	+-++-++++
rs4452185	2	266346	t	c	12853.1	4.604	4.136e-06	+++++++++
rs493085	15	32792041	a	g	12854.1	-4.602	4.184e-06	-++------
rs6755722	2	259352	a	g	12853.1	-4.602	4.184e-06	---------
rs10171043	2	256895	t	c	12853.1	-4.599	4.247e-06	---------
rs6929347	6	73686287	a	g	12854.1	4.596	4.315e-06	++++-++-+
rs4255987	2	249296	c	g	12853.1	4.595	4.326e-06	+++++++++
rs925130	1	205570055	a	g	11545.1	4.593	4.375e-06	++++++++?
rs2092117	22	33251246	t	c	10244.4	-4.59	4.434e-06	??-------
rs9293917	6	73682844	a	g	12854.1	4.574	4.788e-06	++++-++-+
rs4455191	2	246278	t	c	12853.1	4.571	4.85e-06	+++++++++
rs6138058	20	23694203	a	g	11659.5	-4.571	4.856e-06	-?--+----
rs10188763	2	250677	a	g	12854.1	-4.563	5.049e-06	---------
rs10808698	8	60196982	t	c	12854.1	4.555	5.23e-06	++++-++++
rs6495710	15	32775206	t	c	12853.1	4.544	5.531e-06	+++++++++
rs4924127	15	32773368	a	t	12854.1	-4.532	5.85e-06	---------
rs11856044	15	32771665	a	g	12854.1	4.526	6.01e-06	+++++++++
rs7085224	10	53971746	a	g	12854.1	4.526	6.015e-06	++++++++-
rs4924124	15	32771567	a	t	12854.1	-4.525	6.028e-06	---------
rs11692330	2	200076	c	g	12854.1	-4.525	6.045e-06	---------
rs6495707	15	32770690	a	g	12854.1	-4.524	6.069e-06	---------
rs2118154	15	32770181	c	g	12854.1	4.524	6.069e-06	+++++++++
rs12592522	15	32773010	c	g	12853.1	4.522	6.128e-06	+++++++++
rs7218697	17	14074153	a	g	12673.6	-4.517	6.274e-06	---+?--+-
rs17237002	15	32771922	c	g	12853.1	4.517	6.274e-06	+++++++++
rs6729224	2	209461	a	c	12853.1	-4.512	6.423e-06	---------
rs7900164	10	53976706	a	g	12853.1	4.51	6.487e-06	++++++++-
rs7556816	2	233504	t	c	12853.1	-4.509	6.508e-06	---------
rs6710233	2	207826	c	g	12853.1	-4.508	6.55e-06	---------
rs1347190	13	99446100	a	g	12854.1	4.505	6.646e-06	++-++++++
rs892251	13	99445613	a	g	12854.1	4.498	6.869e-06	++-++++++
rs6500955	16	7396937	a	t	12854.1	4.494	6.987e-06	++++++-++
rs10181051	2	232800	t	c	12853.1	4.488	7.175e-06	+++++++++
rs12443822	16	7473946	a	g	12854.1	4.485	7.288e-06	-++++++++
rs7181856	15	32772283	c	g	12852.1	-4.482	7.403e-06	---------
rs10174612	2	231669	a	t	12853.1	4.477	7.568e-06	+++++++++
rs6485751	11	47293018	c	g	11364.6	-4.459	8.251e-06	----?---?
rs425181	1	61008272	a	g	12854.1	4.457	8.311e-06	++-+-++++
rs2085852	2	230630	t	g	12854.1	4.457	8.328e-06	+++++++++
rs1881747	10	54003581	t	c	12854.1	4.454	8.446e-06	++++++++-
rs8000506	13	99466994	c	g	12853.1	4.451	8.531e-06	++-++++++
rs1461028	2	228975	a	g	12853.1	4.448	8.669e-06	+++++++++
rs9298008	8	60187289	t	c	12854.1	-4.445	8.796e-06	----+----
rs13438889	8	60336067	a	g	12854.1	4.437	9.137e-06	++++-++++
rs12971120	18	70325003	a	g	11545.1	-4.432	9.335e-06	--------?
rs7087509	10	53954124	a	g	12853.1	4.428	9.499e-06	++++++++-
rs6897170	5	127942133	t	c	11546.1	-4.424	9.667e-06	--------?
rs3748872	2	224130	t	g	12854.1	4.423	9.731e-06	+++++++++
rs9886422	8	60336812	a	g	12853.1	4.423	9.753e-06	++++-++++
rs10088994	8	60348186	a	t	12854.1	-4.422	9.777e-06	----+----
rs17714252	2	275471	a	g	12853.1	4.421	9.832e-06	-++++++++
rs11621330	14	38811729	t	g	1219	-4.42	9.891e-06	???-?????
