# Supplementary material for: Genome-Wide Meta-Analysis of Myopia and Hyperopia Provides Evidence for Replication of 11 Loci
Source: PLoS One. 2014 Sep 18;9(9):e107110. doi: 10.1371/journal.pone.0107110 (PMC4169415; doi:10.1371/journal.pone.0107110)
Supplement: Table S6 — Original Myopia Discovery Meta-analysis p-value and Replication p-value from Meta-analysis of Regional Results in 8 Replication Samples. (XLSX) [file pone.0107110.s016.xlsx]

## Sheet: Table S6 Myopia Replication
Supplemental Table S6 - Original Myopia Discovery Meta-analysis p-value and Replication p-value from Meta-analysis of Regional Results in 8 Replication Samples
MarkerName	Chr	bp	Original Meta-Analysis P Value	Replication P Value
rs9426442	1	28774042	0.5579	0.9324
rs1342086	1	28778153	0.6148	0.951
rs3795845	1	28804212	0.502	0.6139
rs12077489	1	28807489	0.8158	0.2533
rs9426288	1	28810474	0.4937	0.6248
rs6695883	1	28811725	0.4913	0.6248
rs4316338	1	28823449	0.4789	0.6179
rs9426294	1	28829658	0.4334	0.6981
rs2995158	1	28834926	0.897	0.915
rs12142346	1	28843868	0.4283	0.5839
rs9426296	1	28847988	0.4301	0.5843
rs9426392	1	28848144	0.43	0.6256
rs6667501	1	28861607	0.4317	0.571
rs6673481	1	28862857	0.5607	0.6747
rs12130117	1	28863240	0.4215	0.5353
rs12029958	1	28863448	0.2994	0.9386
rs9426298	1	28863509	0.5584	0.6064
rs6691249	1	28868346	0.3091	0.8742
rs12566174	1	28874480	0.3731	0.8187
rs12746205	1	28877333	0.3714	0.8509
rs9426394	1	28880316	0.9042	0.3703
rs4654361	1	28886103	0.3515	0.8481
rs12042034	1	28896716	0.3519	0.8458
rs12046630	1	28900241	0.3415	0.8455
rs4233253	1	28905343	0.3424	0.88
rs6682357	1	28911197	0.3927	0.8419
rs11578325	1	28917710	0.6718	0.9788
rs12403009	1	28919697	0.3816	0.8439
rs34749063	1	28925538	0.6788	0.708
rs10799120	1	28927339	0.3892	0.829
rs4654320	1	28931949	0.2885	0.9408
rs3753693	1	28933485	0.2939	0.9347
rs17262293	1	28935014	0.8295	0.374
rs3753692	1	28935400	0.2847	0.9346
rs3738067	1	28935823	0.2824	0.9369
rs6704457	1	28937626	0.9941	0.113
rs4654370	1	28939407	0.3073	0.8477
rs10915192	1	28939781	0.3059	0.8483
rs12736408	1	28940927	0.3043	0.8623
rs17340752	1	28943443	0.9303	0.5949
rs10915193	1	28945879	0.3004	0.8482
rs602345	1	28947879	0.9811	0.1168
rs7520756	1	28952753	0.2928	0.8482
rs1765990	1	28969803	0.9955	0.114
rs674004	1	28973318	0.2958	0.8488
rs1317364	1	28973379	0.2938	0.8485
rs528265	1	28980482	0.3495	0.6885
rs10915196	1	28984149	0.1412	0.634
rs7522006	1	28992617	0.3572	0.2649
rs1338062	1	28995600	0.9906	0.9839
rs1338064	1	28995934	0.9638	0.9759
rs569356	1	29009273	0.5864	0.7042
rs1042114	1	29011562	0.8587	0.5536
rs2236861	1	29012343	0.205	0.6657
rs2236860	1	29013335	0.8571	0.7869
rs533123	1	29013742	0.6992	0.9434
rs204047	1	29017711	0.8682	0.8575
rs678849	1	29017775	0.7081	0.7646
rs6669447	1	29021948	0.3849	0.6275
rs797397	1	29023770	0.3599	0.6291
rs4654322	1	29023832	0.3453	0.625
rs419335	1	29024431	0.1924	0.4134
rs482692	1	29026842	0.834	0.6992
rs204055	1	29031960	0.3704	0.799
rs2236857	1	29034196	0.6326	0.8982
rs2236856	1	29034412	0.6476	0.9005
rs2236855	1	29034586	0.6727	0.9025
rs760589	1	29035052	0.342	0.6074
rs760588	1	29035155	0.3788	0.6079
rs537339	1	29036449	0.3965	0.7669
rs538485	1	29037148	0.3949	0.7521
rs10753331	1	29037169	0.3408	0.6237
rs2298897	1	29038424	0.7833	0.9594
rs2298896	1	29038725	0.3239	0.6156
rs556408	1	29038910	0.8396	0.737
rs2318774	1	29040410	0.3121	0.5978
rs4654323	1	29041544	0.6326	0.9366
rs631398	1	29042066	0.9366	0.8129
rs3766951	1	29042146	0.4596	0.8041
rs7547259	1	29042465	0.6237	0.5559
rs618886	1	29042592	0.7869	0.1249
rs6697404	1	29043045	0.6117	0.5378
rs6697423	1	29043082	0.6032	0.5371
rs482387	1	29045211	0.2115	0.6571
rs595725	1	29045302	0.2111	0.6558
rs545247	1	29046631	0.2075	0.6515
rs529520	1	29047533	0.2619	0.7425
rs499062	1	29047639	0.7799	0.8587
rs581111	1	29047960	0.4253	0.9139
rs680090	1	29048048	0.2014	0.6843
rs12749204	1	29048800	0.5587	0.7048
rs2298895	1	29051511	0.7621	0.659
rs16837730	1	29052601	0.7752	0.7509
rs508448	1	29054112	0.1416	0.4046
rs4654327	1	29062725	0.9448	0.3154
rs204076	1	29062977	0.7051	0.07848
rs204069	1	29067405	0.8733	0.07478
rs175969	1	29071145	0.3867	0.114
rs379944	1	29072586	0.3858	0.1148
rs7511894	1	29072806	0.7702	0.1799
rs480076	1	29072913	0.01355	0.08523
rs10915194	1	29074983	0.4823	0.7857
rs157198	1	29076494	0.6274	0.1033
rs157216	1	29081543	0.9307	0.06421
rs157217	1	29081584	0.9366	0.06507
rs157220	1	29083883	0.93	0.05368
rs457618	1	29085903	0.9248	0.07071
rs157224	1	29085921	0.93	0.06197
rs126014	1	29092765	0.9045	0.06877
rs648759	1	29092777	0.5179	0.7857
rs126013	1	29092857	0.9034	0.05888
rs10915207	1	29095964	0.7936	0.2333
rs157231	1	29101205	0.1332	0.1902
rs150093	1	29101418	0.1172	0.8477
rs157232	1	29102336	0.1157	0.182
rs10915208	1	29102916	0.9609	0.8999
rs4654328	1	29102932	0.1723	0.6711
rs157233	1	29103297	0.1137	0.1815
rs203285	1	29103483	0.1134	0.1814
rs203292	1	29104842	0.1132	0.1812
rs203298	1	29105251	0.1467	0.1656
rs203299	1	29105326	0.1129	0.1809
rs12045054	1	29105411	0.9501	0.8997
rs203277	1	29107918	0.2755	0.3403
rs157197	1	29110660	0.112	0.1807
rs203279	1	29115041	0.1115	0.1802
rs157208	1	29117993	0.09609	0.1708
rs150085	1	29120374	0.2721	0.3435
rs150083	1	29123057	0.02508	0.04813
rs149933	1	29123223	0.1128	0.1798
rs12122962	1	29124909	0.004421	0.2854
rs203283	1	29126150	0.1121	0.1787
rs157213	1	29126858	0.025	0.04791
rs150089	1	29131901	0.01186	0.6667
rs150088	1	29135120	0.3214	0.4813
rs203280	1	29136909	0.1111	0.1783
rs157206	1	29137476	0.08973	0.1721
rs12038347	1	29141303	0.9995	0.9577
rs150087	1	29142365	0.3187	0.4688
rs204057	1	29144644	0.09004	0.1694
rs460745	1	29145114	0.1109	0.1784
rs4654381	1	29151974	0.071	0.09862
rs204060	1	29152213	0.3249	0.4804
rs10158728	1	29152852	0.1174	0.1785
rs204059	1	29152997	0.01282	0.6294
rs204058	1	29154307	0.01132	0.6451
rs4654383	1	29156151	0.01253	0.6429
rs3102739	1	29158698	0.2572	0.3571
rs10915212	1	29160595	0.1231	0.1873
rs1038493	1	29160665	0.085	0.1708
rs4578183	1	29166524	0.01261	0.645
rs6656832	1	29168488	0.01345	0.5889
rs2985322	1	29169054	0.01261	0.6286
rs2930836	1	29169535	0.2584	0.3415
rs12047323	1	29170902	0.9186	0.8985
rs957634	1	29171596	0.1108	0.1793
rs957633	1	29171765	0.9651	0.9708
rs2930843	1	29172731	0.01264	0.6262
rs6656759	1	29175846	0.3891	0.9549
rs2985325	1	29176250	0.2662	0.3303
rs2930842	1	29177026	0.266	0.3415
rs16837813	1	29179519	0.1095	0.1253
rs2762682	1	29182405	0.2597	0.33
rs12021667	1	29183661	0.1792	0.6839
rs2930838	1	29186281	0.2604	0.3298
rs12021646	1	29188830	0.1895	0.6887
rs7513398	1	29189056	0.1083	0.1258
rs4360499	1	29191360	0.02586	0.0581
rs2985327	1	29192067	0.01502	0.5764
rs2762681	1	29198976	0.01287	0.7482
rs10429865	1	29203776	0.1833	0.5751
rs2486198	1	29203795	0.02634	0.05935
rs4128350	1	29204625	0.1072	0.1263
rs6686151	1	29205116	0.02643	0.05758
rs11581096	1	29205312	0.07901	0.1304
rs2985329	1	29206549	0.01486	0.1053
rs2985330	1	29207626	0.01396	0.1053
rs12075737	1	29207729	0.1148	0.1267
rs16837840	1	29207867	0.9591	0.9571
rs2985331	1	29207950	0.002357	0.2234
rs12072697	1	29209878	0.1154	0.1267
rs2985332	1	29211686	0.02073	0.07417
rs12081600	1	29211867	0.1155	0.1537
rs2985334	1	29217614	0.183	0.4022
rs2993712	1	29217866	0.1848	0.4022
rs2985335	1	29218234	0.01441	0.06068
rs12085162	1	29218467	0.1157	0.1271
rs2993713	1	29219579	0.01138	0.1054
rs2788889	1	29224377	0.1848	0.402
rs2788890	1	29225240	0.01112	0.1102
rs2993715	1	29228637	0.1846	0.4176
rs10915216	1	29229250	0.1763	0.7116
rs2486200	1	29236572	0.002076	0.8275
rs2985337	1	29241088	0.002529	0.6304
rs2985338	1	29242471	0.002349	0.6371
rs10915220	1	29246798	0.1167	0.1546
rs12065644	1	29251350	0.1166	0.1307
rs12065679	1	29251390	0.1184	0.1489
rs2788888	1	29252579	0.002067	0.7619
rs10915223	1	29253158	0.1166	0.1451
rs3003631	1	29254181	0.01316	0.05768
rs2153165	1	29258073	0.002126	0.7762
rs12070045	1	29260168	0.1173	0.1414
rs9426306	1	29261001	0.01069	0.1023
rs3003627	1	29262283	0.00215	0.7774
rs3003628	1	29263315	0.00216	0.7764
rs12070152	1	29263983	0.002153	0.7262
rs12072831	1	29265747	0.01723	0.1225
rs12125204	1	29267282	0.001629	0.2083
rs12130351	1	29269534	0.0002772	0.5781
rs6686152	1	29273545	0.09005	0.1951
rs2503015	1	29279817	0.01028	0.1009
rs12723108	1	29280974	0.1405	0.3636
rs1175044	1	29283599	0.0752	0.139
rs6702335	1	29283837	0.1662	0.6525
rs7544914	1	29285318	0.00152	0.6936
rs2985319	1	29289616	0.1036	0.3115
rs2254241	1	29290620	0.01002	0.1031
rs2452767	1	29291547	0.06234	0.1373
rs1613500	1	29294402	0.07147	0.1371
rs12039988	1	29298420	0.1584	0.6628
rs12045750	1	29301529	0.8794	0.948
rs12045777	1	29301591	0.175	0.5959
rs578800	1	29309693	0.0694	0.1364
rs4654390	1	29311603	0.1777	0.6081
rs550712	1	29312210	0.001393	0.6628
rs551807	1	29312372	0.07111	0.1317
rs2788887	1	29312919	0.3188	0.5602
rs558956	1	29313127	0.07107	0.1262
rs570187	1	29313460	0.07563	0.1364
rs502393	1	29316262	0.001392	0.6879
rs2249138	1	29316310	0.00959	0.09714
rs12120422	1	29317814	0.00474	0.1994
rs553253	1	29318101	0.01212	0.2569
rs575710	1	29319242	0.04156	0.1827
rs2452788	1	29319398	0.01508	0.09608
rs575675	1	29319434	0.08832	0.1307
rs1767803	1	29325137	0.07953	0.1349
rs1689265	1	29331704	0.01076	0.1092
rs12402749	1	29333720	0.7407	0.8085
rs2486196	1	29335587	0.01153	0.08725
rs12032470	1	29337541	0.2946	0.6869
rs1174879	1	29340369	0.6384	0.4736
rs6426352	1	29343430	0.2975	0.6427
rs2452783	1	29345022	0.4405	0.05703
rs2230678	1	29347928	0.02952	0.1031
rs2230677	1	29347981	0.1241	0.7182
rs559858	1	29349814	0.1054	0.1673
rs507786	1	29350901	0.07513	0.1583
rs10915234	1	29360634	0.9195	0.7778
rs1008449	1	29363675	0.42	0.06129
rs2493845	1	29364812	0.01281	0.07561
rs4654391	1	29366453	0.2839	0.6475
rs7544720	1	29367094	0.8017	0.7779
rs12728169	1	29369643	0.1663	0.8843
rs1994859	1	29370407	0.03771	0.1324
rs547976	1	29375801	0.05392	0.1971
rs1389268	1	29376344	0.8038	0.7775
rs1961570	1	29378200	0.07554	0.1795
rs12401521	1	29379703	0.8046	0.7781
rs3094740	1	29380234	0.4327	0.06558
rs2428556	1	29382190	0.01272	0.07481
rs500421	1	29385238	0.07034	0.08821
rs12046213	1	29385910	0.6405	0.7787
rs3000851	1	29388677	0.01265	0.07476
rs16837970	1	29390407	0.4114	0.9124
rs3103882	1	29390880	0.0129	0.0748
rs3222	1	29391308	0.6422	0.779
rs2640464	1	29392365	0.008912	0.07474
rs17363069	1	29392611	0.6983	0.7631
rs12738007	1	29394292	0.2873	0.6375
rs2291611	1	29394971	0.6438	0.7794
rs10915239	1	29396536	0.0004642	0.6381
rs2503016	1	29399732	0.07996	0.1749
rs903045	1	29400999	0.08005	0.1745
rs12751164	1	29402016	0.1769	0.8701
rs1062924	1	29402286	0.01248	0.06469
rs12032476	1	29402530	0.899	0.7553
rs2640463	1	29403874	0.01243	0.07459
rs2819604	1	29404084	0.03591	0.1331
rs3738062	1	29405530	0.6498	0.7806
rs2503017	1	29405667	0.4416	0.06557
rs12743830	1	29405819	0.1836	0.8687
rs2452785	1	29406188	0.03572	0.1333
rs6690526	1	29406900	0.652	0.7809
rs4654393	1	29407024	0.2823	0.6165
rs2319207	1	29407718	0.6533	0.7811
rs16838010	1	29408863	0.7474	0.8558
rs12083545	1	29413098	0.07945	0.1687
rs16838019	1	29413119	0.6627	0.7814
rs2640468	1	29413991	0.01178	0.06961
rs12033768	1	29414348	0.6597	0.7691
rs2640469	1	29415022	0.2389	0.2083
rs1128400	1	29415224	0.01112	0.07528
rs3003636	1	29415513	0.01194	0.06939
rs12407884	1	29419056	0.6753	0.9939
rs1565716	1	29421803	0.07772	0.1565
rs2640470	1	29422257	0.01197	0.06849
rs12740801	1	29422404	0.1782	0.86
rs2319014	1	29422583	0.5587	0.7128
rs2250643	1	29423489	0.01382	0.06233
rs2250641	1	29423560	0.01435	0.06942
rs2291609	1	29423578	0.0503	0.2287
rs2307076	1	29423903	0.5283	0.7111
rs12040651	1	29424331	0.5284	0.7116
rs2640467	1	29428745	0.4761	0.06435
rs2819606	1	29428986	0.003123	0.07978
rs2503011	1	29431055	0.06871	0.1418
rs2503010	1	29431984	0.009262	0.06839
rs2503009	1	29432200	0.008416	0.04318
rs2503006	1	29434657	0.008981	0.04346
rs7349137	1	29441799	0.0002996	0.7339
rs12057666	1	29444345	0.1664	0.1488
rs1113735	1	29444375	0.007824	0.4034
rs569716	1	29444544	0.5451	0.01179
rs2068388	1	29445141	0.6519	0.8097
rs9578	1	29445598	0.1966	0.5921
rs1032425	1	29448192	0.02872	0.3268
rs11576341	1	29450057	0.4912	0.2147
rs2131556	1	29452413	0.05831	0.5659
rs997550	1	29452935	0.05727	0.5698
rs16838061	1	29453677	0.04325	0.939
rs12401971	1	29453968	0.8272	0.6465
rs16838065	1	29454524	0.7367	0.9931
rs4654399	1	29456793	0.0381	0.9598
rs4654400	1	29456858	0.08142	0.812
rs12404526	1	29459290	0.5257	0.7266
rs7550930	1	29467150	0.1191	0.9139
rs6676287	1	29470878	0.04284	0.9429
rs10915247	1	29471571	0.08373	0.8809
rs6690023	1	29472543	0.214	0.5034
rs2230679	1	29475648	0.524	0.5084
rs10799128	1	29476586	0.1513	0.76
rs17262440	1	29477359	0.5368	0.05465
rs4428852	1	29479866	0.00718	0.7064
rs4654299	1	29480943	0.06815	0.5807
rs2076620	1	29488905	0.256	0.5304
rs2073173	1	29491365	0.05548	0.9621
rs9426310	1	29492562	0.09332	0.5436
rs2319403	1	29493343	0.0937	0.5347
rs2319404	1	29493474	0.09547	0.5425
rs7522742	1	29493960	0.09556	0.5376
rs7518159	1	29494047	0.1019	0.5459
rs6671468	1	29494553	0.2647	0.5542
rs11807903	1	29494654	0.9186	0.1719
rs9426412	1	29495098	0.05901	0.9622
rs6678500	1	29496536	0.09957	0.5601
rs6681000	1	29496681	0.06402	0.9618
rs9426415	1	29496814	0.06053	0.9618
rs9426314	1	29496900	0.06096	0.9635
rs10915248	1	29497684	0.06359	0.9478
rs9426315	1	29497962	0.01575	0.7329
rs9426416	1	29498187	0.1023	0.899
rs9426417	1	29499019	0.08654	0.9818
rs6680894	1	29499475	0.07018	0.9634
rs764253	1	29499763	0.07389	0.962
rs6670784	1	29500431	0.07369	0.9623
rs10915249	1	29502658	0.2894	0.7386
rs11590573	1	29502769	0.3189	0.8872
rs2295061	1	29503042	0.3352	0.873
rs3737606	1	29503543	0.4026	0.8891
rs7524056	1	29503637	0.2403	0.4647
rs2235937	1	29504496	0.5505	0.6053
rs2235936	1	29504987	0.3212	0.5902
rs2235938	1	29505187	0.1447	0.4763
rs12735793	1	29509563	0.4789	0.5017
rs12758747	1	29509619	0.5346	0.5283
rs11811458	1	29513208	0.5233	0.5671
rs2179795	1	29514905	0.2832	0.3188
rs1997865	1	29516468	0.4319	0.7503
rs1045453	1	29516915	0.502	0.574
rs2007350	1	29518714	0.2064	0.5795
rs12403529	1	29521613	0.8721	0.9935
rs12749276	1	29521776	0.3296	0.269
rs1062921	1	29525262	0.5983	0.279
rs9426418	1	29526423	0.8116	0.9808
rs12402313	1	29528243	0.2981	0.8352
rs10489445	1	29528333	0.3458	0.7698
rs1883914	1	29530589	0.9823	0.8826
rs7530986	1	29531081	0.9657	0.8781
rs6687854	1	29535357	0.9704	0.8996
rs212310	1	29540923	0.7913	0.9235
rs16838142	1	29542660	0.1671	0.9545
rs2746546	1	29545507	0.7962	0.4959
rs873654	1	29550948	0.3931	0.8526
rs761429	1	29551179	0.5011	0.6969
rs761430	1	29551361	0.4231	0.7249
rs11585813	1	29553647	0.3909	0.6484
rs10753334	1	29554673	0.3511	0.7532
rs4654305	1	29556745	0.3883	0.7542
rs10915255	1	29556951	0.2849	0.8987
rs10753336	1	29556990	0.4758	0.8422
rs6426356	1	29558377	0.4296	0.6063
rs12409260	1	29562765	0.8225	0.4503
rs10799130	1	29564857	0.5455	0.5427
rs2103751	1	29575994	0.5866	0.9287
rs1886651	1	29579999	0.4615	0.7666
rs4654337	1	29591242	0.1901	0.3113
rs755976	1	29591632	0.2017	0.4964
rs212306	1	29592062	0.5995	0.8986
rs212290	1	29595140	0.8243	0.2797
rs212291	1	29595323	0.5685	0.4934
rs11804788	1	29595369	0.02295	0.1512
rs212293	1	29595541	0.9101	0.2823
rs9426434	1	29608803	0.1454	0.2647
rs9426338	1	29613248	0.1592	0.3866
rs4654339	1	29615330	0.5424	0.1636
rs6657309	1	29615995	0.6892	0.3814
rs12072044	1	29616116	0.5269	0.3298
rs1408857	1	29616217	0.07225	0.9886
rs8179300	1	29616984	0.6004	0.2702
rs8179268	1	29617655	0.5083	0.3304
rs10799133	1	29618189	0.08525	0.8296
rs9426437	1	29618479	0.1864	0.3325
rs6686991	1	29619749	0.626	0.3508
rs10753338	1	29620160	0.08429	0.8329
rs10737390	1	29621323	0.1982	0.2439
rs2147782	1	29622363	0.06152	0.883
rs12409026	1	29622743	0.0769	0.4257
rs1408862	1	29623035	0.6327	0.3196
rs7418049	1	29623121	0.3077	0.08477
rs12134081	1	29623414	0.6616	0.3786
rs4402098	1	29623489	0.1034	0.417
rs912772	1	29623834	0.1932	0.3269
rs912770	1	29624170	0.1618	0.3317
rs11586152	1	29624425	0.205	0.3148
rs9426445	1	29625534	0.09291	0.933
rs12085934	1	29625712	0.1701	0.5314
rs10915268	1	29626197	0.1752	0.5034
rs12079822	1	29626384	0.1749	0.5041
rs10915269	1	29626839	0.4092	0.6287
rs10915270	1	29626972	0.4116	0.5033
rs977497	1	29627020	0.06138	0.914
rs10915271	1	29627097	0.1175	0.2921
rs10915272	1	29627295	0.1857	0.5149
rs10915273	1	29627381	0.1802	0.5047
rs7529591	1	29627651	0.3898	0.4399
rs7534522	1	29628065	0.3997	0.4535
rs9426350	1	29628282	0.3728	0.454
rs9426351	1	29628344	0.4354	0.44
rs16838233	1	29628405	0.4191	0.5189
rs1359465	1	29628653	0.0872	0.9413
rs10915274	1	29630615	0.2189	0.545
rs716325	1	29631044	0.6528	0.4968
rs12093358	1	29631211	0.2206	0.4579
rs12408864	1	29632557	0.4097	0.3197
rs16838247	1	29633233	0.3237	0.4377
rs16838255	1	29633735	0.3708	0.3241
rs10915275	1	29633881	0.3905	0.3628
rs17262497	1	29633960	0.2155	0.4518
rs12407783	1	29635194	0.1447	0.8287
rs9426354	1	29636271	0.4073	0.3741
rs11588554	1	29637013	0.1278	0.7332
rs2182111	1	29637387	0.6456	0.2964
rs10915276	1	29637792	0.1477	0.8437
rs4654342	1	29638231	0.6045	0.9223
rs1408860	1	29638542	0.9836	0.1873
rs6685390	1	29638707	0.357	0.3594
rs1408859	1	29638736	0.5767	0.0822
rs6702829	1	29638828	0.3291	0.37
rs7539481	1	29639241	0.606	0.1414
rs4654343	1	29640962	0.2178	0.4894
rs1408858	1	29642665	0.77	0.2996
rs4654344	1	29645627	0.8817	0.04875
rs7514423	1	29650700	0.3623	0.2849
rs4654312	1	29651568	0.3205	0.3616
rs4654347	1	29651892	0.8835	0.8324
rs7515342	1	29652302	0.01941	0.3373
rs10799136	1	29652331	0.1962	0.9619
rs7556278	1	29652615	0.01925	0.3249
rs7547385	1	29652625	0.01394	0.3986
rs7513556	1	29652710	0.3772	0.311
rs7521309	1	29653160	0.01983	0.3092
rs7550157	1	29653302	0.1803	0.9139
rs7514218	1	29653344	0.131	0.9657
rs4654349	1	29653808	0.01167	0.3693
rs4654350	1	29653811	0.01146	0.3694
rs9426359	1	29654117	0.8146	0.8158
rs12049158	1	29654810	0.891	0.6905
rs4654351	1	29656342	0.3343	0.4538
rs12758197	1	29656737	0.1769	0.9149
rs912773	1	29658161	0.06446	0.6787
rs10915287	1	29661290	0.01141	0.4278
rs1000494	1	29661754	0.008362	0.476
rs10915288	1	29661835	0.009073	0.421
rs4654352	1	29661930	0.1406	0.4737
rs10915289	1	29662998	0.009242	0.3927
rs10915291	1	29663032	0.01002	0.3921
rs10915292	1	29663104	0.009456	0.3905
rs10915293	1	29663269	0.008372	0.3992
rs12122592	1	29663504	0.008865	0.3936
rs10799139	1	29663562	0.00872	0.3981
rs10799140	1	29663781	0.008343	0.3972
rs769155	1	29664017	0.008311	0.4021
rs7416037	1	29664151	0.008618	0.4012
rs766383	1	29664462	0.008314	0.4047
rs766385	1	29664890	0.01965	0.2195
rs927727	1	29665792	0.009644	0.4504
rs4654353	1	29666641	0.01432	0.4951
rs4654354	1	29666834	0.1841	0.7823
rs4654355	1	29666866	0.04117	0.7411
rs11804085	1	29667235	0.7016	0.3474
rs9426362	1	29667420	0.2717	0.05142
rs9426456	1	29668286	0.4262	0.05596
rs9426363	1	29668572	0.4882	0.05607
rs4654314	1	29668805	0.1449	0.9957
rs9426458	1	29669232	0.5934	0.05559
rs879031	1	29669508	0.2882	0.6647
rs9426366	1	29670516	0.6019	0.05673
rs9426459	1	29671097	0.08801	0.7932
rs1581797	1	29671613	0.2321	0.2146
rs9426460	1	29671710	0.6005	0.05663
rs9426461	1	29671788	0.6276	0.025
rs1581798	1	29671865	0.08171	0.805
rs9426368	1	29671973	0.5843	0.05698
rs9426462	1	29672029	0.5986	0.05842
rs1325281	1	29672097	0.1456	0.9514
rs9426369	1	29672135	0.6848	0.04322
rs9426463	1	29672511	0.601	0.05779
rs9426464	1	29672668	0.6027	0.05789
rs6698944	1	29673440	0.8801	0.01435
rs10753340	1	29673955	0.8246	0.165
rs6694109	1	29673984	0.3297	0.6154
rs6694722	1	29674540	0.1942	0.06467
rs1983854	1	29674810	0.8253	0.01588
rs1983855	1	29674924	0.1028	0.06291
rs1983856	1	29675000	0.1837	0.06368
rs6426362	1	29675106	0.3346	0.5935
rs6657137	1	29675358	0.3199	0.5934
rs6426363	1	29675472	0.3239	0.5909
rs6701048	1	29676041	0.2556	0.04291
rs6660838	1	29676551	0.2116	0.07256
rs2224967	1	29676901	0.3497	0.11
rs9426371	1	29676997	0.2313	0.07763
rs9426466	1	29677399	0.9529	0.976
rs6698387	1	29678162	0.8599	0.02305
rs1018624	1	29678292	0.5644	0.5431
rs4147252	1	29678362	0.9973	0.8078
rs6426365	1	29679221	0.21	0.068
rs4654356	1	29680095	0.2446	0.06157
rs12741367	1	29680451	0.04126	0.2146
rs4420061	1	29680675	0.8211	0.01152
rs11808245	1	29682837	0.5629	0.02586
rs6657446	1	29683192	0.5907	0.0111
rs6703665	1	29683292	0.539	0.01096
rs11810760	1	29683816	0.5402	0.02528
rs9426275	1	29684992	0.5435	0.6492
rs11586865	1	29685855	0.3967	0.4357
rs4078312	1	29688232	0.09438	0.2482
rs6675051	1	29688740	0.5305	0.1696
rs6663081	1	29689220	0.1269	0.4684
rs12137314	1	29689239	0.1707	0.5918
rs6700391	1	29691315	0.2068	0.7154
rs11809995	1	29692330	0.2108	0.6491
rs4654357	1	29694970	0.9534	0.9922
rs4654315	1	29697365	0.5485	0.9954
rs6664690	1	29700385	0.681	0.9414
rs12723116	1	29702216	0.9136	0.9743
rs11804126	1	29702490	0.8006	0.4653
rs12141775	1	29703526	0.3239	0.3577
rs9426374	1	29703603	0.512	0.2382
rs6678182	1	29704106	0.9329	0.1876
rs7419010	1	29706912	0.516	0.2502
rs9426277	1	29707970	0.4983	0.2539
rs9426278	1	29708375	0.4974	0.2541
rs9426279	1	29708583	0.4986	0.2419
rs12064900	1	29710136	0.8963	0.2519
rs9286959	1	29712909	0.8819	0.8098
rs7530119	1	29719627	0.5006	0.1921
rs9426379	1	29721737	0.4964	0.2553
rs9286968	1	29721894	0.1273	0.3022
rs9426380	1	29722722	0.5231	0.2588
rs7536193	1	29723495	0.5461	0.2579
rs9426282	1	29724323	0.5652	0.2569
rs7519921	1	29724754	0.3289	0.6726
rs12069708	1	29727262	0.4009	0.1896
rs12071830	1	29727327	0.3867	0.19
rs10915172	1	29729431	0.4956	0.6969
rs7547083	1	29731644	0.351	0.1938
rs7525361	1	29731670	0.3626	0.1929
rs7537024	1	29731797	0.6487	0.1669
rs6671744	1	29732223	0.192	0.3849
rs6426342	1	29732351	0.3841	0.1887
rs1886650	1	29735095	0.2672	0.4075
rs6426343	1	29737694	0.5505	0.1963
rs12079158	1	29739034	0.7301	0.6908
rs12080284	1	29739299	0.5715	0.2102
rs6688164	1	29740109	0.4399	0.2009
rs6677824	1	29740264	0.6818	0.3406
rs12097066	1	29740594	0.6152	0.1254
rs6700641	1	29740660	0.8997	0.6027
rs12738078	1	29740772	0.879	0.2591
rs6605085	1	29742502	0.8188	0.7225
rs6605086	1	29742649	0.3904	0.6299
rs7552197	1	29742967	0.9894	0.7172
rs7418865	1	29743041	0.866	0.3845
rs3934509	1	29743411	0.9136	0.3213
rs16838290	1	29799856	0.4852	0.2483
rs6679435	1	29814235	0.01826	0.1932
rs28716253	1	29870952	0.6413	0.3628
rs427298	2	211559967	0.8227	0.4716
rs444159	2	211561296	0.8131	0.4788
rs389035	2	211561640	0.7872	0.5889
rs12996484	2	211562179	0.1986	0.8039
rs4673577	2	211562856	0.7326	0.5741
rs1652323	2	211563923	0.9806	0.459
rs1652322	2	211563966	0.9747	0.4591
rs1652321	2	211564145	0.9662	0.4582
rs523817	2	211564302	0.9672	0.4605
rs524652	2	211564376	0.9616	0.4594
rs550508	2	211564929	0.9632	0.4613
rs651797	2	211564970	0.9375	0.46
rs651289	2	211565097	0.9529	0.4604
rs1346711	2	211565152	0.9522	0.463
rs1657865	2	211565326	0.95	0.4636
rs395345	2	211566062	0.9476	0.465
rs398665	2	211566166	0.949	0.4638
rs2164709	2	211566548	0.9453	0.465
rs1652318	2	211566819	0.9437	0.4654
rs1437374	2	211566997	0.9362	0.4678
rs1370349	2	211567201	0.9344	0.4664
rs1370348	2	211567245	0.9326	0.4686
rs1370347	2	211567283	0.9305	0.4673
rs1652315	2	211567616	0.1694	0.3716
rs1652314	2	211567785	0.7369	0.2935
rs1657863	2	211567971	0.5373	0.2945
rs319709	2	211568141	0.9274	0.4708
rs319708	2	211568356	0.9234	0.473
rs319707	2	211568491	0.9216	0.4736
rs13008138	2	211568845	0.7614	0.7049
rs319706	2	211568978	0.9206	0.4726
rs319705	2	211569091	0.9169	0.4749
rs172769	2	211569270	0.7466	0.3817
rs1657861	2	211570116	0.2115	0.9602
rs1367053	2	211570342	0.9037	0.4768
rs1652312	2	211570463	0.8973	0.4782
rs1542009	2	211571144	0.7227	0.4508
rs319703	2	211571944	0.9054	0.4567
rs192926	2	211572517	0.9135	0.4805
rs11895699	2	211573838	0.006743	0.3546
rs1347661	2	211574736	0.1558	0.5362
rs12991049	2	211576960	0.7006	0.5182
rs7582963	2	211578675	0.1545	0.5288
rs6730350	2	211579199	0.6102	0.6556
rs7567073	2	211579876	0.1572	0.5331
rs13402304	2	211580438	0.1796	0.2294
rs796224	2	211581484	0.974	0.09487
rs11684145	2	211581706	0.9888	0.2088
rs4673578	2	211582503	0.7508	0.3296
rs920212	2	211583195	0.7999	0.332
rs920211	2	211583236	0.7669	0.3732
rs707270	2	211583566	0.5036	0.5659
rs319702	2	211584331	0.9081	0.9037
rs167648	2	211586500	0.5731	0.9092
rs1864353	2	211586683	0.8144	0.1683
rs10194245	2	211587729	0.887	0.1915
rs10197299	2	211588185	0.8997	0.1703
rs10173429	2	211588204	0.8782	0.8692
rs797072	2	211588809	0.6201	0.6302
rs11688017	2	211588884	0.8713	0.3212
rs412092	2	211590019	0.9001	0.8909
rs9288423	2	211590220	0.9483	0.8678
rs12623879	2	211597722	0.8345	0.3251
rs13015456	2	211598314	0.8258	0.3294
rs6757151	2	211599944	0.9574	0.3381
rs6715026	2	211600095	0.7961	0.3185
rs796230	2	211601502	0.6944	0.7983
rs319719	2	211601633	0.8272	0.5718
rs10192484	2	211602491	0.9982	0.8973
rs167650	2	211603512	0.6976	0.7961
rs11695890	2	211604263	0.7992	0.3589
rs10804187	2	211605424	0.6235	0.7999
rs11692975	2	211606172	0.8025	0.2922
rs418123	2	211606287	0.81	0.37
rs319716	2	211607607	0.7676	0.5475
rs192927	2	211608670	0.5764	0.7381
rs191180	2	211611438	0.7517	0.9791
rs319714	2	211612126	0.8731	0.7737
rs7577965	2	211612727	0.8565	0.3202
rs9917188	2	211613139	0.4139	0.9863
rs6760005	2	211613449	0.7854	0.4371
rs12613180	2	211615534	0.78	0.08355
rs12471890	2	211616876	0.6869	0.08157
rs319712	2	211616976	0.409	0.02539
rs1821825	2	211623049	0.7345	0.06063
rs1370352	2	211623183	0.4682	0.02122
rs319723	2	211630664	0.4681	0.02591
rs9917344	2	211634847	0.3143	0.04529
rs13016652	2	211635433	0.533	0.2984
rs796218	2	211635506	0.2187	0.05726
rs707272	2	211638178	0.3802	0.06614
rs13014657	2	211640641	0.8711	0.5576
rs7604015	2	211642615	0.6535	0.5421
rs2043789	2	211643463	0.4796	0.4655
rs12464316	2	211644235	0.2873	0.2228
rs874082	2	211644796	0.8642	0.5891
rs182656	2	211645224	0.6126	0.2926
rs6739390	2	211645459	0.9306	0.3133
rs726343	2	211649546	0.6252	0.5953
rs707274	2	211649684	0.4898	0.05976
rs9678014	2	211650054	0.6345	0.4939
rs697663	2	211651867	0.455	0.4001
rs6435599	2	211654302	0.4609	0.6089
rs1370618	2	211655775	0.1303	0.9088
rs11682145	2	211659690	0.1887	0.07011
rs12987542	2	211661337	0.8231	0.8672
rs11685259	2	211661698	0.4613	0.03891
rs12993490	2	211661874	0.8385	0.9327
rs10497942	2	211662164	0.3365	0.1437
rs10932366	2	211663125	0.2439	0.1204
rs1561311	2	211663614	0.261	0.1768
rs796211	2	211664142	0.647	0.9732
rs10497941	2	211667103	0.8264	0.8975
rs178586	2	211668933	0.5746	0.03508
rs13005623	2	211668985	0.4981	0.04398
rs16845297	2	211673588	0.4675	0.1403
rs2115775	2	211674189	0.7758	0.06092
rs1469926	2	211674861	0.7713	0.05822
rs319729	2	211677323	0.9609	0.6297
rs16845301	2	211677583	0.4291	0.4703
rs1077077	2	211677707	0.9944	0.08914
rs12622060	2	211677869	0.511	0.01549
rs1030876	2	211678925	0.9514	0.09853
rs707280	2	211679220	0.721	0.02966
rs16845320	2	211679841	0.5514	0.1378
rs976489	2	211679985	0.644	0.03061
rs319728	2	211680097	0.9341	0.7862
rs319727	2	211680189	0.2756	0.147
rs319726	2	211680202	0.6532	0.05078
rs1370344	2	211680374	0.4155	0.1995
rs178585	2	211680712	0.2813	0.007135
rs319725	2	211680798	0.2804	0.006917
rs182657	2	211680921	0.587	0.04868
rs319724	2	211681845	0.279	0.005725
rs707282	2	211682436	0.2788	0.006173
rs12694214	2	211684631	0.2832	0.5655
rs12694215	2	211684876	0.2763	0.585
rs10497940	2	211685573	0.6253	0.255
rs12471863	2	211685951	0.09254	0.1956
rs13409181	2	211686184	0.1188	0.1965
rs12618320	2	211686562	0.2371	0.6966
rs1370343	2	211687061	0.2678	0.5975
rs17737064	2	211689706	0.1291	0.1769
rs10208692	2	211690371	0.1105	0.2106
rs10197796	2	211690407	0.2531	0.6497
rs4672605	2	211691005	0.8147	0.4805
rs7589906	2	211691052	0.272	0.6381
rs1437929	2	211691561	0.1775	0.6672
rs1437930	2	211692032	0.1078	0.1744
rs10497939	2	211692188	0.107	0.174
rs13389697	2	211693300	0.2682	0.5741
rs1437373	2	211693386	0.8389	0.5227
rs12619728	2	211693398	0.1926	0.7919
rs1816609	2	211693670	0.09221	0.1886
rs12694216	2	211693682	0.2645	0.564
rs10174373	2	211693924	0.1892	0.7738
rs10198500	2	211694129	0.4825	0.01583
rs10932367	2	211696622	0.1897	0.7802
rs7421089	2	211696657	0.1891	0.7564
rs10804189	2	211697225	0.1842	0.7579
rs12478390	2	211697267	0.2694	0.5544
rs10084326	2	211697972	0.4834	0.01474
rs12105986	2	211697994	0.5007	0.3187
rs13407489	2	211698151	0.2467	0.5475
rs1370620	2	211698279	0.4776	0.3216
rs12151374	2	211698344	0.1874	0.8055
rs1370619	2	211698433	0.5249	0.3196
rs17799315	2	211698599	0.2115	0.5368
rs16824982	2	211698870	0.4986	0.3154
rs6723493	2	211699474	0.5083	0.3233
rs7574280	2	211699798	0.9701	0.3801
rs6760475	2	211701457	0.5122	0.3252
rs10190808	2	211701876	0.4806	0.01505
rs10203100	2	211701901	0.4738	0.01581
rs10166833	2	211701928	0.4746	0.01575
rs1469927	2	211702195	0.0893	0.1695
rs1469928	2	211702437	0.1918	0.8203
rs17737553	2	211703330	0.2215	0.8223
rs13013813	2	211705048	0.5458	0.3344
rs10166020	2	211714164	0.8163	0.4838
rs9677922	2	211718473	0.6262	0.2841
rs11901164	2	211718738	0.9428	0.3538
rs13013863	2	211718952	0.273	0.4819
rs10191921	2	211720116	0.5529	0.01248
rs11885348	2	211720269	0.5497	0.01434
rs13008825	2	211722206	0.9286	0.3885
rs1344905	2	211724301	0.5475	0.01168
rs6435604	2	211730000	0.5268	0.01265
rs11683081	2	211730245	0.2051	0.3871
rs13407023	2	211731307	0.4938	0.008742
rs1437912	2	211731967	0.2707	0.9826
rs6714948	2	211734135	0.2715	0.9819
rs13392643	2	211734540	0.4775	0.1542
rs10176880	2	211734868	0.2726	0.9724
rs12477134	2	211736686	0.2744	0.9647
rs4485507	2	211736967	0.1419	0.08864
rs11679051	2	211737901	0.477	0.2874
rs11679168	2	211738137	0.2824	0.971
rs1347711	2	211738978	0.514	0.007476
rs6713384	2	211739095	0.1679	0.08579
rs12694220	2	211739943	0.2396	0.1657
rs12694223	2	211740099	0.4758	0.1636
rs6725545	2	211742060	0.3048	0.9719
rs6754172	2	211742129	0.172	0.08718
rs6435606	2	211742324	0.3229	0.9717
rs6435607	2	211742427	0.3311	0.9717
rs4673585	2	211743407	0.4851	0.9311
rs4673586	2	211743438	0.4868	0.9308
rs1370616	2	211744555	0.3297	0.1657
rs1370617	2	211744710	0.5083	0.9315
rs1437933	2	211744920	0.5028	0.9305
rs4422100	2	211746173	0.5112	0.9324
rs6435608	2	211746572	0.5123	0.9323
rs1344906	2	211746920	0.3749	0.8385
rs12475356	2	211747301	0.7729	0.0551
rs4672606	2	211747804	0.5128	0.9321
rs4673587	2	211747881	0.2705	0.4025
rs11900842	2	211748113	0.2897	0.07813
rs4672607	2	211748118	0.4271	0.01189
rs2371169	2	211749648	0.319	0.3305
rs1866196	2	211749884	0.5223	0.8292
rs1370613	2	211749923	0.5117	0.9664
rs1370612	2	211749995	0.5127	0.9675
rs10168717	2	211750554	0.5146	0.9583
rs7575042	2	211751921	0.3205	0.348
rs4673591	2	211752739	0.459	0.2727
rs4673592	2	211752771	0.4586	0.2727
rs4673593	2	211752875	0.4586	0.2668
rs13015726	2	211752930	0.5163	0.9156
rs4356605	2	211753444	0.4975	0.2733
rs4673594	2	211753955	0.5912	0.01731
rs1866195	2	211754164	0.2934	0.2425
rs1866193	2	211755178	0.07243	0.2998
rs16845473	2	211755365	0.3081	0.08252
rs4673595	2	211755491	0.4976	0.3096
rs17799854	2	211756004	0.3032	0.13
rs16845480	2	211756336	0.3168	0.08235
rs16845481	2	211756475	0.3182	0.08233
rs16845482	2	211756577	0.3201	0.08484
rs16845485	2	211756652	0.8216	0.2725
rs4673596	2	211756701	0.5129	0.2936
rs10191856	2	211757248	0.3015	0.1287
rs1437928	2	211759221	0.9121	0.5427
rs1437927	2	211759395	0.9051	0.5411
rs1437926	2	211759433	0.317	0.082
rs12694226	2	211761049	0.9028	0.5198
rs7588980	2	211761182	0.06851	0.3966
rs7603131	2	211761407	0.06851	0.3989
rs13035922	2	211761571	0.798	0.883
rs1437925	2	211761957	0.3111	0.08174
rs6759447	2	211762573	0.3113	0.08169
rs6744685	2	211762824	0.3125	0.08164
rs16845514	2	211762892	0.4814	0.9635
rs10197627	2	211764161	0.3242	0.08186
rs10197471	2	211764211	0.3134	0.09477
rs11884117	2	211765053	0.3131	0.08144
rs1595417	2	211767416	0.3147	0.08138
rs1437922	2	211769731	0.315	0.08131
rs1583631	2	211771056	0.352	0.3583
rs1583630	2	211771206	0.3159	0.08123
rs6734844	2	211772784	0.3194	0.0812
rs16845538	2	211773500	0.3118	0.08166
rs17800305	2	211774110	0.5754	0.0698
rs17738493	2	211775899	0.8277	0.2981
rs12466101	2	211776037	0.5436	0.3599
rs3910518	2	211776860	0.3557	0.3301
rs12620896	2	211777339	0.8203	0.9968
rs10188775	2	211777430	0.3245	0.1029
rs13398086	2	211778091	0.2986	0.07287
rs4673601	2	211778172	0.9003	0.1262
rs13398354	2	211778444	0.2718	0.07762
rs10192226	2	211780568	0.4259	0.9186
rs11900493	2	211783429	0.8395	0.1602
rs7609319	2	211784597	0.8328	0.1004
rs7596986	2	211784639	0.2486	0.06573
rs12478428	2	211785521	0.5245	0.2515
rs7563692	2	211786484	0.2912	0.04776
rs4672608	2	211787183	0.8015	0.8459
rs10497937	2	211787695	0.951	0.07851
rs1370608	2	211791912	0.7778	0.1379
rs1370609	2	211791992	0.7647	0.8831
rs9288428	2	211798561	0.3119	0.04792
rs6720902	2	211802396	0.2596	0.05867
rs1465828	2	211805956	0.3453	0.9703
rs10497936	2	211808344	0.8338	0.1745
rs12479008	2	211808544	0.1798	0.05922
rs9808372	2	211809681	0.2526	0.07556
rs4673602	2	211809943	0.3681	0.2682
rs11888310	2	211809991	0.295	0.06566
rs12620783	2	211810523	0.9591	0.1327
rs2371172	2	211813631	0.2408	0.006718
rs750576	2	211815171	0.1285	0.041
rs2014634	2	211815645	0.8311	0.1666
rs4123215	2	211815882	0.2702	0.06435
rs11897492	2	211816127	0.2841	0.06946
rs1437919	2	211819085	0.5439	0.9623
rs1437918	2	211819504	0.2789	0.06516
rs12612185	2	211820267	0.8461	0.1778
rs1437917	2	211820735	0.6305	0.3587
rs1437916	2	211824344	0.8009	0.07819
rs17742513	2	211830373	0.1358	0.3069
rs17742537	2	211830433	0.7889	0.246
rs10497935	2	211830475	0.4435	0.7561
rs12990542	2	211832553	0.7836	0.05861
rs12991439	2	211832804	0.5246	0.3552
rs1898565	2	211833335	0.5281	0.3908
rs16845743	2	211834314	0.726	0.06326
rs10179061	2	211841803	0.3602	0.1134
rs10460327	2	211843676	0.6099	0.5881
rs7596672	2	211844594	0.2915	0.07149
rs17691926	2	211845910	0.2444	0.2725
rs10171524	2	211846129	0.573	0.9767
rs9636331	2	211846907	0.8692	0.3817
rs4441402	2	211847231	0.6329	0.9495
rs4436891	2	211847369	0.3354	0.2081
rs4442936	2	211847782	0.8605	0.5826
rs4566308	2	211848543	0.4889	0.6986
rs13432477	2	211849192	0.4007	0.1259
rs10497933	2	211849925	0.8963	0.5196
rs6720402	2	211851773	0.8407	0.3416
rs13393076	2	211852638	0.8403	0.3457
rs6752795	2	211852895	0.9315	0.4311
rs4471829	2	211853964	0.8076	0.3382
rs4287713	2	211854014	0.8089	0.3289
rs4608461	2	211855223	0.2959	0.3746
rs7599399	2	211855398	0.5086	0.9787
rs6435616	2	211856516	0.5097	0.9313
rs4233982	2	211856682	0.3084	0.2236
rs12618997	2	211859497	0.4749	0.07917
rs13402076	2	211859998	0.5265	0.9996
rs10183528	2	211860758	0.8263	0.1307
rs13031691	2	211860885	0.604	0.3319
rs13409898	2	211862666	0.4301	0.06261
rs16845824	2	211863346	0.5839	0.3363
rs10169723	2	211863609	0.4561	0.04344
rs4591290	2	211863783	0.5227	0.1542
rs10196458	2	211864106	0.268	0.237
rs4632271	2	211865349	0.2791	0.2426
rs4462737	2	211865445	0.5453	0.08231
rs7557116	2	211866915	0.2625	0.2303
rs17692625	2	211867147	0.8816	0.02814
rs4673607	2	211867351	0.2666	0.2385
rs10209471	2	211868032	0.8243	0.3388
rs12694229	2	211868504	0.2553	0.2415
rs12694230	2	211868600	0.4355	0.08142
rs13389611	2	211868850	0.4363	0.08134
rs13419011	2	211869977	0.4046	0.03555
rs13432611	2	211870265	0.4159	0.04128
rs13432618	2	211870296	0.4136	0.04388
rs10199316	2	211870812	0.2482	0.2391
rs7605116	2	211870923	0.8503	0.3534
rs4550605	2	211871386	0.8548	0.3145
rs7606138	2	211871671	0.8553	0.3518
rs10497932	2	211871698	0.5916	0.3585
rs17692845	2	211872008	0.2782	0.3274
rs12694231	2	211872159	0.9223	0.4541
rs13007747	2	211873767	0.9393	0.4374
rs10164427	2	211873915	0.3787	0.01878
rs1836732	2	211874624	0.5085	0.05957
rs1595063	2	211876149	0.6177	0.04699
rs10195210	2	211876348	0.3918	0.07234
rs12619699	2	211876435	0.3885	0.03918
rs1821657	2	211876548	0.1289	0.0119
rs6728697	2	211878197	0.1331	0.02732
rs13016173	2	211878629	0.3672	0.08212
rs1836731	2	211879351	0.2916	0.2919
rs10190934	2	211880339	0.372	0.03941
rs11682624	2	211881612	0.3552	0.06543
rs769314	2	211881795	0.3501	0.0644
rs6727723	2	211883349	0.3475	0.06136
rs1836729	2	211883394	0.3202	0.2856
rs1836727	2	211884744	0.3491	0.07793
rs9288429	2	211886307	0.9132	0.01483
rs7569417	2	211887963	0.8695	0.01466
rs1992027	2	211889600	0.8032	0.03349
rs7598021	2	211890302	0.746	0.013
rs1836726	2	211892263	0.6673	0.5533
rs11685580	2	211892342	0.7525	0.02018
rs1836725	2	211892393	0.663	0.5541
rs7608946	2	211892945	0.7677	0.02369
rs12622547	2	211893079	0.1172	0.8077
rs1865683	2	211894472	0.8111	0.01673
rs1836723	2	211898085	0.8289	0.01678
rs10209497	2	211898191	0.8478	0.007517
rs6707202	2	211899358	0.1197	0.8061
rs12621778	2	211899402	0.9466	0.01059
rs13430690	2	211901687	0.1721	0.04529
rs12694232	2	211902467	0.1307	0.1496
rs4673608	2	211903427	0.3791	0.3903
rs11694182	2	211903855	0.309	0.4991
rs10804193	2	211904529	0.7495	0.2075
rs1836733	2	211904549	0.1148	0.9946
rs12614288	2	211905153	0.1305	0.633
rs13015581	2	211905945	0.7806	0.2156
rs11884737	2	211905965	0.5323	0.1337
rs1821662	2	211907180	0.06667	0.4182
rs10932371	2	211907403	0.1749	0.8372
rs12469357	2	211907569	0.8895	0.803
rs10804194	2	211907881	0.06371	0.3705
rs1595068	2	211908239	0.06057	0.3893
rs7562566	2	211909126	0.1223	0.9727
rs7562574	2	211909143	0.1201	0.9899
rs7566827	2	211910736	0.1014	0.8532
rs11900018	2	211910972	0.09244	0.9209
rs11900094	2	211911020	0.09248	0.9366
rs7569811	2	211911053	0.1889	0.1222
rs16845916	2	211911391	0.06924	0.3267
rs16845921	2	211911845	0.209	0.7441
rs7578085	2	211913537	0.0412	0.8659
rs7592118	2	211913738	0.101	0.7122
rs1836748	2	211914141	0.3067	0.2473
rs1836747	2	211914314	0.09346	0.7529
rs8179762	2	211917099	0.7382	0.1875
rs1836744	2	211922887	0.02101	0.8347
rs10932372	2	211926102	0.9221	0.1039
rs1821661	2	211929707	0.5765	0.3009
rs1595067	2	211930069	0.1811	0.3517
rs2033643	2	211930115	0.9681	0.05859
rs16845944	2	211930176	0.5076	0.1165
rs1836737	2	211930603	0.1014	0.1577
rs7575581	2	211930792	0.2356	0.6281
rs1583483	2	211932934	0.1886	0.9928
rs12472934	2	211933698	0.3269	0.1666
rs11901831	2	211933765	0.3829	0.2211
rs6712652	2	211934422	0.1017	0.1433
rs4673610	2	211939269	0.08129	0.6191
rs2033648	2	211942098	0.0662	0.6184
rs2371262	2	211943262	0.07011	0.1498
rs2371263	2	211944333	0.02132	0.2089
rs1579599	2	211944386	0.02093	0.1577
rs12992319	2	211945133	0.7779	0.1056
rs12992904	2	211945585	0.02064	0.7667
rs13025037	2	211946012	0.01991	0.7575
rs1971802	2	211946786	0.0153	0.1394
rs1821659	2	211947227	0.9539	0.04817
rs2887992	2	211947680	0.06956	0.09001
rs1971801	2	211948582	0.1182	0.2224
rs1595066	2	211949970	0.2414	0.1043
rs11895168	2	211950437	0.0313	0.7131
rs1595065	2	211950886	0.07761	0.8237
rs1595064	2	211950990	0.1929	0.05935
rs16845990	2	211951256	0.1853	0.05875
rs13003941	2	211951948	0.5885	0.06829
rs10932374	2	211952648	0.5004	0.3216
rs17744862	2	211952765	0.3952	0.1394
rs12467225	2	211952902	0.1941	0.05483
rs12471583	2	211952963	0.1714	0.04037
rs1836724	2	211953197	0.02473	0.8007
rs4672612	2	211953734	0.02964	0.9855
rs3748960	2	211956079	0.3163	0.4516
rs3791682	2	211957951	0.07349	0.159
rs10048757	2	211958081	0.02767	0.9234
rs16846013	2	211958440	0.1764	0.3952
rs1816533	2	211958870	0.07691	0.8122
rs1595062	2	211959315	0.09982	0.6137
rs3748962	2	211960109	0.627	0.08797
rs1836721	2	211960439	0.4232	0.4275
rs934606	2	211961200	0.623	0.1062
rs1821656	2	211962492	0.04772	0.8257
rs12619707	2	211964096	0.6035	0.1388
rs6749560	2	211964437	0.02783	0.1151
rs3791686	2	211966598	0.9769	0.05072
rs1836720	2	211967419	0.9975	0.0449
rs2076818	2	211970213	0.9789	0.369
rs16846048	2	211970460	0.1943	0.6508
rs13014117	2	211971180	0.2114	0.6207
rs12990779	2	211971516	0.5951	0.1357
rs3791691	2	211972805	0.2968	0.3389
rs3791692	2	211972843	0.04969	0.6247
rs4673613	2	211972887	0.01723	0.4568
rs4673614	2	211973047	0.02975	0.2194
rs7585000	2	211973063	0.8452	0.06196
rs12992515	2	211975618	0.9464	0.05847
rs12998535	2	211975964	0.8816	0.0562
rs1816532	2	211976485	0.8113	0.08061
rs3791696	2	211979084	0.222	0.8417
rs13431425	2	211979421	0.002284	0.2452
rs6710253	2	211979489	0.04164	0.5694
rs3828242	2	211983182	0.8449	0.05062
rs3791700	2	211983265	0.2003	0.8466
rs3828243	2	211984955	0.01974	0.5082
rs16846100	2	211986463	0.003529	0.1523
rs7591494	2	211987185	0.003244	0.1542
rs3791702	2	211989025	0.001812	0.2703
rs13030304	2	211991391	0.699	0.0744
rs11900036	2	211992156	0.0178	0.2288
rs3791703	2	211992598	0.01122	0.1939
rs2289086	2	211993348	0.02478	0.287
rs16846127	2	211994030	0.02028	0.09035
rs16846128	2	211994061	0.03542	0.09938
rs3791707	2	211994282	0.01857	0.06762
rs3791708	2	211994366	0.01827	0.07997
rs3791709	2	211995179	0.05493	0.1763
rs16846133	2	211997973	0.05648	0.1845
rs3791710	2	211998293	0.7909	0.6678
rs1836718	2	211999553	0.06772	0.1453
rs16846136	2	211999616	0.004393	0.1947
rs16846140	2	212000766	0.01479	0.1699
rs1836717	2	212000944	0.01533	0.02844
rs10497944	2	212002670	0.007992	0.3113
rs6710946	2	212004120	0.6198	0.0173
rs6435622	2	212004339	0.0004883	0.2078
rs13414946	2	212004715	0.5095	0.00876
rs16846161	2	212006083	0.04814	0.1836
rs11692864	2	212007675	0.6849	0.7824
rs6727581	2	212008224	0.2012	0.8559
rs6742399	2	212008300	3.338e-05	0.2373
rs6435623	2	212008617	0.1426	0.8457
rs17803152	2	212009707	0.3628	0.8113
rs2033647	2	212010372	0.003976	0.1373
rs17803242	2	212010394	0.03534	0.3258
rs7592174	2	212010888	0.0003849	0.473
rs10165449	2	212011318	0.001786	0.0846
rs13395652	2	212011751	8.125e-05	0.5398
rs16825005	2	212012810	0.009467	0.621
rs16825008	2	212013086	0.00168	0.2556
rs10206846	2	212013280	0.001025	0.2485
rs9808028	2	212013559	0.008007	0.2736
rs11887237	2	212013815	0.2977	0.006578
rs1836715	2	212015322	0.9559	0.01474
rs11676241	2	212016386	3.09e-06	0.4565
rs4100599	2	212016617	0.6656	0.02041
rs7605095	2	212017078	0.02487	0.6439
rs1595061	2	212017428	0.6127	0.02217
rs4673618	2	212019088	0.0004668	0.1837
rs1816531	2	212019978	0.2692	0.03889
rs16846200	2	212019989	0.1045	0.2243
rs1836712	2	212020436	0.2456	0.3002
rs17747388	2	212021645	0.05596	0.344
rs7601019	2	212021781	0.006506	0.171
rs1836750	2	212022171	0.2614	0.2807
rs1992029	2	212022377	0.8571	0.01894
rs17804031	2	212022553	0.0003562	0.3931
rs2371271	2	212024933	0.03184	0.5675
rs6435628	2	212027288	0.6534	0.01882
rs6748656	2	212029733	0.007106	0.163
rs16846210	2	212030500	0.004811	0.1318
rs2033646	2	212031103	0.00416	0.2045
rs4597456	2	212033473	0.0005982	0.4779
rs2033645	2	212033623	0.1982	0.2579
rs10804195	2	212035598	0.4867	0.06858
rs11695594	2	212035677	0.7307	0.07021
rs12694233	2	212036141	0.7542	0.06198
rs1836749	2	212036235	0.3778	0.07687
rs2371272	2	212037597	0.3589	0.2396
rs2371273	2	212037661	0.3574	0.2423
rs7577242	2	212038142	0.7976	0.0158
rs4569408	2	212038809	0.3768	0.01965
rs4490118	2	212039110	0.4296	0.02192
rs6713894	2	212040142	0.4708	0.03518
rs10176444	2	212041287	0.4718	0.03077
rs4302167	2	212041668	0.4786	0.03574
rs13025469	2	212043150	0.4692	0.03383
rs6726567	2	212043578	0.9821	0.02347
rs13383927	2	212044975	0.0006287	0.6401
rs10196068	2	212046873	0.2942	0.04392
rs10932375	2	212048267	0.8953	0.02545
rs13029575	2	212048901	0.6176	0.06506
rs13030346	2	212048985	0.4577	0.03
rs7571402	2	212051981	0.446	0.03354
rs10195573	2	212052380	6.012e-06	0.4009
rs4439896	2	212053703	0.2933	0.005963
rs4672614	2	212058333	0.2739	0.006693
rs12994770	2	212058391	0.2754	0.008188
rs12995574	2	212058586	0.2763	0.008996
rs13013923	2	212059108	0.3207	0.01995
rs12476044	2	212059766	0.5631	0.4302
rs12052273	2	212062917	0.3162	0.1903
rs12053015	2	212062960	0.3492	0.191
rs12052288	2	212063240	0.2732	0.1156
rs12053361	2	212063745	0.3244	0.2153
rs12052398	2	212064085	0.3403	0.1993
rs4561599	2	212064526	0.0929	0.7833
rs4305210	2	212064681	0.09309	0.6484
rs4672615	2	212065237	0.3248	0.2054
rs4233984	2	212065747	0.3281	0.215
rs10172698	2	212067986	0.2159	0.4423
rs13028369	2	212068644	0.7081	0.2059
rs6746949	2	212069239	0.1393	0.4621
rs4278873	2	212069319	0.1126	0.5816
rs4321319	2	212069756	0.1879	0.2961
rs6751135	2	212070428	0.1399	0.3492
rs10932377	2	212070508	0.1781	0.2959
rs12620169	2	212070573	0.4641	0.06965
rs13005140	2	212070597	0.4739	0.06975
rs10932378	2	212070865	0.1317	0.3242
rs12621088	2	212071232	0.155	0.3306
rs5028311	2	212072214	0.4599	0.0808
rs4358067	2	212072729	0.1638	0.346
rs12105807	2	212072886	0.1601	0.3317
rs12105797	2	212072899	0.166	0.3318
rs12104670	2	212072941	0.2165	0.186
rs4672616	2	212073040	0.9293	0.09704
rs4672617	2	212073052	0.4846	0.07998
rs4672618	2	212073063	0.9348	0.04893
rs4131610	2	212073855	0.1662	0.3305
rs13032894	2	212074259	0.93	0.1045
rs13010155	2	212074674	0.1461	0.3795
rs12989342	2	212074841	0.1632	0.346
rs4673621	2	212075986	0.1687	0.3407
rs6435629	2	212076157	0.1736	0.3419
rs4500888	2	212076433	0.2011	0.3295
rs1851186	2	212079502	0.1413	0.334
rs4640327	2	212079649	0.4773	0.09105
rs1851189	2	212082970	0.5292	0.4336
rs10932379	2	212083593	0.7325	0.3872
rs6725395	2	212083631	0.5324	0.7423
rs6728700	2	212083926	0.6939	0.4642
rs13015567	2	212084100	0.269	0.8776
rs2030457	2	212084990	0.8457	0.5405
rs2030459	2	212085277	0.1908	0.589
rs12623444	2	212086004	0.09199	0.8895
rs16846352	2	212086487	0.3246	0.6902
rs6435632	2	212086769	0.2158	0.8911
rs10200942	2	212087236	0.1438	0.6823
rs13408475	2	212087483	0.7265	0.4532
rs1465827	2	212090820	0.8005	0.1146
rs7599979	2	212091765	0.05895	0.6543
rs6740117	2	212092476	0.002215	0.4055
rs7603778	2	212092895	0.262	0.6165
rs6743958	2	212093195	0.4194	0.667
rs10203686	2	212093572	0.0689	0.9679
rs10804198	2	212093654	0.0003581	0.6916
rs12329252	2	212093968	0.0004045	0.6996
rs7597024	2	212094706	0.2268	0.3211
rs12619559	2	212094782	0.0003445	0.7125
rs2371282	2	212094833	0.1995	0.3454
rs10932380	2	212098595	0.02167	0.5856
rs1851173	2	212103021	0.002932	0.5182
rs10932382	2	212104216	0.03106	0.8321
rs10197225	2	212105657	0.1859	0.5145
rs1851181	2	212107407	0.0102	0.6153
rs2049158	2	212108219	0.003315	0.8901
rs1818754	2	212111444	0.1579	0.2855
rs6435639	2	212111568	0.153	0.3105
rs17406681	2	212111632	0.9859	0.9948
rs7594456	2	212111679	0.1823	0.3837
rs10202621	2	212112279	0.1559	0.2707
rs1851183	2	212112767	0.3012	0.4218
rs7579007	2	212114159	0.2449	0.4034
rs7592933	2	212114277	0.305	0.3725
rs6747637	2	212115034	0.1226	0.727
rs4411634	2	212115223	0.3083	0.3704
rs9288433	2	212115322	0.3125	0.4008
rs17334842	2	212116102	0.9861	0.9539
rs961593	2	212116799	0.1803	0.6864
rs2371312	2	212117150	0.02267	0.6396
rs11887047	2	212117444	0.2268	0.2502
rs10932383	2	212117921	0.1379	0.797
rs10932384	2	212118093	0.03637	0.7037
rs4435392	2	212119903	0.6537	0.2828
rs953956	2	212121920	0.728	0.3367
rs12470850	2	212122866	0.8828	0.5449
rs13014132	2	212124162	0.8017	0.6961
rs12475861	2	212124193	0.8442	0.9699
rs13421680	2	212124274	0.4292	0.7432
rs10497945	2	212126355	0.9281	0.9784
rs17413177	2	212128005	0.8122	0.4552
rs11899850	2	212129646	0.9897	0.9973
rs7576673	2	212131547	0.961	0.6319
rs6759048	2	212132264	0.7307	0.9065
rs1851200	2	212132484	0.743	0.8859
rs10932385	2	212133194	0.949	0.609
rs16846435	2	212133610	0.2027	0.3775
rs16846440	2	212133799	0.7331	0.8566
rs17334994	2	212134080	0.8233	0.6106
rs17335001	2	212134132	0.9347	0.6031
rs17413253	2	212134486	0.8118	0.5971
rs17335043	2	212134711	0.8102	0.597
rs17413281	2	212135507	0.7888	0.8255
rs17335057	2	212135634	0.7734	0.8501
rs6733265	2	212136437	0.5347	0.09445
rs11889107	2	212136580	0.7713	0.3305
rs7595473	2	212136684	0.5217	0.8646
rs11886732	2	212137894	0.5208	0.8382
rs11896454	2	212139537	0.9879	0.9526
rs11885579	2	212139774	0.6024	0.8601
rs16846465	2	212141015	0.8002	0.04043
rs1829618	2	212141570	0.5887	0.7383
rs6735769	2	212142282	0.546	0.6863
rs12622730	2	212143458	0.6761	0.7767
rs17413364	2	212143739	0.4511	0.07771
rs10497947	2	212143761	0.5638	0.5696
rs11889520	2	212145149	0.9594	0.82
rs6732969	2	212145317	0.6009	0.5915
rs17335169	2	212145406	0.8908	0.01384
rs6737763	2	212146906	0.7391	0.5938
rs12694241	2	212147098	0.8386	0.3366
rs10198754	2	212148286	0.4673	0.5408
rs1009142	2	212148745	0.5709	0.4461
rs16846514	2	212148832	0.1146	0.7449
rs1976834	2	212149035	0.2555	0.5518
rs16846519	2	212149214	0.1383	0.7417
rs10176315	2	212149841	0.2233	0.08697
rs4599046	2	212153116	0.2359	0.5274
rs12694243	2	212155051	0.4627	0.3868
rs12619171	2	212155063	0.2236	0.4664
rs7586137	2	212156823	0.3838	0.3813
rs7589006	2	212156981	0.3416	0.39
rs7561282	2	212162146	0.2133	0.4566
rs1818751	2	212162650	0.2248	0.4941
rs4673623	2	212162828	0.4453	0.4144
rs4672619	2	212165440	0.4595	0.4216
rs4673624	2	212165545	0.3532	0.3443
rs10932387	2	212166451	0.06638	0.421
rs10203022	2	212167035	0.1642	0.4558
rs1829611	2	212169536	0.06445	0.5436
rs1829610	2	212169652	0.0759	0.4376
rs1972143	2	212170367	0.06685	0.5001
rs1972142	2	212170627	0.07037	0.5088
rs9288435	2	212171469	0.07897	0.509
rs7602185	2	212171551	0.06806	0.5095
rs1965462	2	212172469	0.1367	0.6213
rs7556879	2	212173573	0.2001	0.5196
rs1851178	2	212175817	0.1081	0.5482
rs7571215	2	212177136	0.05048	0.638
rs1851196	2	212178865	0.04957	0.6074
rs7559679	2	212179887	0.09176	0.5773
rs9288436	2	212180001	0.04632	0.6489
rs10177211	2	212184016	0.03527	0.6783
rs1851190	2	212187802	0.2552	0.4483
rs10469656	2	212194595	0.08732	0.4159
rs1851176	2	212197595	0.2658	0.405
rs4672620	2	212197924	0.1324	0.3186
rs12616462	2	212198517	0.07839	0.4076
rs1851177	2	212199331	0.07759	0.4611
rs10497948	2	212200371	0.9115	0.4983
rs12469375	2	212200953	0.1287	0.3194
rs7601664	2	212201009	0.1245	0.3193
rs12151786	2	212204208	0.1888	0.9665
rs1851194	2	212206283	0.2827	0.4071
rs10497949	2	212207104	0.2818	0.5818
rs10203821	2	212209190	0.06166	0.7373
rs17335483	2	212213241	0.0657	0.5752
rs6435647	2	212215478	0.1289	0.713
rs1818752	2	212215893	0.1931	0.6262
rs10180037	2	212216312	0.1272	0.2117
rs17413728	2	212216338	0.08074	0.7901
rs6706854	2	212216379	0.121	0.8424
rs10194698	2	212217566	0.1363	0.3484
rs10932390	2	212220691	0.8037	0.1655
rs6708035	2	212224987	0.9567	0.6297
rs12996040	2	212225523	0.5471	0.488
rs6730119	2	212227273	0.2822	0.4318
rs7567959	2	212229570	0.02012	0.1585
rs6719645	2	212233218	0.01055	0.1054
rs6719664	2	212233284	0.2711	0.8986
rs17335518	2	212234270	0.04161	0.398
rs12105874	2	212235619	0.006911	0.02956
rs1851185	2	212235974	0.00691	0.02955
rs7567715	2	212236350	0.02506	0.112
rs4672621	2	212237751	0.03656	0.05586
rs6725181	2	212238711	0.5639	0.8963
rs13424871	2	212239597	0.7253	0.882
rs17413784	2	212239837	0.4019	0.8013
rs10174084	2	212241053	0.2856	0.8214
rs13418752	2	212241577	0.2725	0.8163
rs10166540	2	212242239	0.2671	0.8088
rs12476100	2	212242765	0.03047	0.4008
rs1851168	2	212243390	0.2185	0.8658
rs1818750	2	212243604	0.1981	0.2388
rs6752616	2	212243898	0.6578	0.6624
rs1851169	2	212243980	0.09014	0.8022
rs1851170	2	212244177	0.09244	0.8955
rs4423543	2	212244291	0.05559	0.713
rs16846710	2	212244742	0.05492	0.7497
rs13019783	2	212246660	0.4177	0.6131
rs10183757	2	212247804	0.1801	0.9287
rs11893380	2	212247947	0.3987	0.6706
rs11893474	2	212248179	0.4039	0.6678
rs6714941	2	212248242	0.07807	0.8377
rs6759039	2	212248450	0.1724	0.895
rs6705698	2	212248991	0.07496	0.8051
rs6705988	2	212249041	0.07408	0.8187
rs10207288	2	212249622	0.04612	0.9824
rs2371308	2	212250234	0.06534	0.5245
rs7565327	2	212250993	0.07572	0.5203
rs7591647	2	212251077	0.06822	0.5201
rs6714837	2	212251421	0.06818	0.507
rs6743138	2	212251523	0.06731	0.5107
rs4673628	2	212252169	0.06747	0.5238
rs10169970	2	212252269	0.06758	0.5103
rs2272024	2	212252325	0.5089	0.6756
rs3817429	2	212252438	0.1652	0.8726
rs10173674	2	212253778	0.01874	0.7012
rs1829615	2	212256022	0.1616	0.8164
rs2371276	2	212263330	0.02368	0.3017
rs7425448	2	212266785	0.7715	0.3997
rs10205553	2	212268193	0.3091	0.2298
rs6435659	2	212273140	0.7978	0.6644
rs3923755	2	212274316	0.1781	0.3497
rs6435660	2	212280184	0.1757	0.097
rs6745717	2	212285476	0.6325	0.9519
rs12162287	2	212288142	0.6838	0.5371
rs13409739	2	212288429	0.3055	0.2443
rs13393587	2	212288963	0.6117	0.5862
rs6729362	2	212290147	0.5192	0.6891
rs6758063	2	212290491	0.2295	0.2467
rs7425190	2	212292001	0.2684	0.4778
rs6435664	2	212293310	0.6208	0.4833
rs7591137	2	212293667	0.8339	0.07781
rs7564414	2	212293743	0.3065	0.06489
rs7421820	2	212296872	0.3317	0.5252
rs7556896	2	212298750	0.7466	0.06104
rs7593713	2	212299729	0.4413	0.8136
rs6435665	2	212299886	0.4451	0.8172
rs7597007	2	212300289	0.5569	0.3596
rs4130781	2	212303193	0.4145	0.2432
rs4130782	2	212303352	0.4135	0.2437
rs12622176	2	212304402	0.3862	0.2568
rs13026255	2	212305160	0.05551	0.3959
rs16846184	2	212305199	0.6187	0.06313
rs6711487	2	212305286	0.5951	0.3624
rs6740215	2	212305632	0.4843	0.821
rs11689581	2	212306329	0.05441	0.6814
rs13015253	2	212307474	0.8936	0.6345
rs12469039	2	212308469	0.6871	0.3438
rs6706030	2	212309303	0.6735	0.403
rs6738219	2	212309924	0.5063	0.8188
rs13025068	2	212310553	0.9556	0.8756
rs13004899	2	212311003	0.1629	0.6127
rs7422793	2	212312023	0.2443	0.05729
rs6722322	2	212313166	0.1159	0.4941
rs6722824	2	212313527	0.4466	0.2678
rs13010892	2	212315674	0.8121	0.5809
rs6749448	2	212316235	0.3372	0.08515
rs6706010	2	212316721	0.2837	0.6732
rs13004180	2	212318150	0.1222	0.5993
rs13004391	2	212318172	0.1347	0.635
rs13030927	2	212318261	0.129	0.6371
rs13023789	2	212319211	0.7373	0.5323
rs13024502	2	212319324	0.5499	0.9833
rs13030667	2	212319894	0.4243	0.4077
rs13022529	2	212322582	0.07905	0.63
rs6738017	2	212322733	0.1429	0.7061
rs6757068	2	212323761	0.06166	0.4575
rs10175461	2	212324180	0.6269	0.4342
rs6749096	2	212324965	0.1413	0.6961
rs6707801	2	212325844	0.7428	0.5112
rs7601502	2	212326050	0.5498	0.175
rs6435666	2	212326191	0.7549	0.4264
rs13030400	2	212327147	0.7575	0.5404
rs7605314	2	212327270	0.5777	0.4299
rs7419259	2	212328755	0.1404	0.6012
rs6743889	2	212329117	0.5788	0.4497
rs13008293	2	212329688	0.9015	0.5712
rs11679952	2	212330093	0.08377	0.6341
rs7600261	2	212331063	0.5828	0.3714
rs10932396	2	212331641	0.8143	0.5442
rs10932397	2	212331670	0.8824	0.7615
rs6731471	2	212333066	0.1411	0.4991
rs7569623	2	212333806	0.425	0.7432
rs7588792	2	212335162	0.2664	0.892
rs10932398	2	212335504	0.7163	0.5307
rs6435667	2	212336050	0.17	0.7271
rs6734786	2	212337535	0.8659	0.2165
rs7570613	2	212337824	0.6049	0.8756
rs4132462	2	212343834	0.6045	0.1553
rs10432443	2	212344786	0.5248	0.8017
rs13008313	2	212350533	0.5752	0.2878
rs13008370	2	212350619	0.5677	0.3216
rs7423708	2	212354130	0.1519	0.3385
rs12620444	2	212357357	0.1428	0.1459
rs12620559	2	212357776	0.1433	0.1695
rs6756725	2	212358407	0.1436	0.1695
rs7588431	2	212359230	0.7038	0.8737
rs10932401	2	212361674	0.6949	0.8851
rs13034675	2	212362906	0.1788	0.3738
rs13035133	2	212363062	0.6465	0.904
rs12476659	2	212364045	0.3582	0.8605
rs6435670	2	212364130	0.1131	0.1313
rs6435671	2	212364352	0.8698	0.7409
rs6435672	2	212365271	0.8563	0.8585
rs4673633	2	212366542	0.98	0.7849
rs12104496	2	212367785	0.9614	0.8091
rs13005722	2	212371787	0.946	0.7895
rs4672626	2	212378670	0.8814	0.5293
rs7583346	2	212386651	0.7519	0.06087
rs2118891	2	212387888	0.9722	0.7314
rs6757087	2	212388768	0.9588	0.2191
rs1371203	2	212392191	0.1836	0.005911
rs12475566	2	212393240	0.3534	0.4396
rs11901045	2	212394025	0.1574	0.4064
rs13019951	2	212394775	0.3623	0.4465
rs16846873	2	212395736	0.1656	0.4209
rs7573807	2	212396109	0.1985	0.005514
rs1439246	2	212396206	0.7046	0.07969
rs7600511	2	212396298	0.1491	0.6976
rs12475812	2	212397209	0.2593	0.01806
rs13031164	2	212398963	0.1632	0.4322
rs13005396	2	212399201	0.1623	0.4444
rs1371201	2	212399570	0.1619	0.4498
rs1371200	2	212399637	0.2071	0.4475
rs1371199	2	212399659	0.1656	0.4411
rs13006489	2	212399804	0.1735	0.05787
rs10497950	2	212399950	0.1719	0.6989
rs1439244	2	212400606	0.07718	0.3745
rs17335770	2	212402292	0.7904	0.7277
rs12470052	2	212402741	0.3302	0.5176
rs4606869	2	212402929	0.1828	0.6905
rs1439242	2	212403002	0.1916	0.6901
rs16846896	2	212403413	0.1655	0.7618
rs12990694	2	212404169	0.4127	0.4475
rs12618478	2	212404410	0.185	0.6941
rs16846917	2	212405787	0.1058	0.9546
rs11677638	2	212405901	0.6131	0.06889
rs714393	2	212406963	0.1591	0.0519
rs1371198	2	212407051	0.1661	0.01704
rs13019270	2	212408416	0.1682	0.6933
rs11894784	2	212409273	0.1743	0.6921
rs11894876	2	212409307	0.5193	0.5292
rs10932403	2	212409363	0.3393	0.6643
rs12989469	2	212409424	0.1731	0.6934
rs16846940	2	212409802	0.129	0.7035
rs1439237	2	212410389	0.1742	0.6932
rs991477	2	212411506	0.1717	0.6703
rs991476	2	212411600	0.07433	0.5404
rs1020126	2	212411846	0.2581	0.01445
rs7594604	2	212412637	0.557	0.06889
rs11895509	2	212412738	0.001256	0.4166
rs991495	2	212415051	0.2156	0.5755
rs4673638	2	212415773	0.2339	0.6271
rs10497951	2	212416255	0.166	0.6754
rs1439236	2	212416310	0.4688	0.87
rs12463864	2	212416570	0.1636	0.7282
rs12618183	2	212416659	0.1628	0.7313
rs10932407	2	212416978	0.1623	0.7293
rs10932408	2	212417003	0.1629	0.7298
rs1439235	2	212417273	0.303	0.8343
rs1439234	2	212417480	0.1615	0.7312
rs1439233	2	212417544	0.1608	0.7316
rs16847003	2	212417731	0.369	0.5838
rs6435678	2	212418713	0.164	0.681
rs13400161	2	212419179	0.5716	0.07717
rs10804201	2	212420522	0.157	0.5371
rs10932410	2	212420856	0.1564	0.537
rs13407198	2	212421080	0.6928	0.06086
rs13035912	2	212421195	0.1561	0.537
rs13012677	2	212421212	0.1563	0.5371
rs13025766	2	212422861	0.1615	0.5424
rs12999352	2	212422890	0.2126	0.4084
rs1439254	2	212423198	0.1618	0.5406
rs1159709	2	212423655	0.2484	0.02019
rs7570078	2	212425277	0.1621	0.5406
rs1439253	2	212425460	0.1204	0.1727
rs16847063	2	212426002	0.568	0.1056
rs12998554	2	212426522	0.1797	0.7189
rs13021925	2	212426612	0.2924	0.5836
rs13022306	2	212426725	0.18	0.6745
rs16847082	2	212426915	0.1801	0.7338
rs13028597	2	212427448	0.1784	0.7213
rs13029024	2	212427613	0.1832	0.6764
rs11893981	2	212428095	0.1833	0.6758
rs13035188	2	212428159	0.3364	0.5342
rs13035407	2	212428243	0.3366	0.534
rs12621282	2	212428826	0.1846	0.7048
rs7565912	2	212429823	0.1863	0.7237
rs5006044	2	212430878	0.2089	0.6729
rs16847102	2	212431233	0.1848	0.6104
rs984773	2	212431271	0.5144	0.9779
rs10497952	2	212431603	0.202	0.6679
rs1025752	2	212431704	0.1406	0.2921
rs7564307	2	212432486	0.1778	0.04341
rs12991661	2	212434628	0.205	0.6183
rs12992022	2	212434755	0.2073	0.6184
rs11679499	2	212437622	0.841	0.2745
rs17414313	2	212439539	0.3777	0.2906
rs16847122	2	212439759	0.2187	0.5861
rs12996321	2	212440373	0.2057	0.6157
rs16847131	2	212440827	0.1803	0.5984
rs13002674	2	212441409	0.2398	0.6827
rs13003524	2	212441699	0.2436	0.6283
rs13009426	2	212442124	0.2489	0.5116
rs16847152	2	212444639	0.245	0.2887
rs1439252	2	212445389	0.7445	0.8422
rs12470608	2	212445478	0.232	0.04499
rs16847157	2	212446923	0.236	0.9819
rs9288443	2	212447147	0.2609	0.04843
rs16847160	2	212447799	0.1933	0.2318
rs13390226	2	212448106	0.1357	0.3204
rs12986524	2	212451544	0.303	0.1325
rs2068401	2	212452431	0.7586	0.3511
rs1898844	2	212453633	0.5895	0.3184
rs7600260	2	212457852	0.6061	0.7207
rs6727114	2	212460438	0.6379	0.5612
rs4292044	2	212469397	0.5337	0.3868
rs16847170	2	212473070	0.1859	0.7296
rs16847171	2	212473604	0.2113	0.7289
rs1978873	2	212474080	0.02354	0.09599
rs16847174	2	212474549	0.1562	0.7485
rs9653337	2	212474859	0.0182	0.8561
rs2043888	2	212477024	0.2116	0.9351
rs13391359	2	212479915	0.0428	0.2486
rs11887994	2	212484167	0.01402	0.7155
rs10204019	2	212485846	0.004598	0.2702
rs11896200	2	212491048	0.7107	0.09933
rs6435681	2	212491420	0.3232	0.6562
rs7603039	2	212497140	0.473	0.6998
rs16847207	2	212499494	0.6575	0.4348
rs10497953	2	212500610	0.4212	0.1033
rs7598440	2	212501443	0.6318	0.1775
rs16847214	2	212502103	0.7605	0.4084
rs16847218	2	212503478	0.3594	0.3532
rs17414466	2	212504688	0.8979	0.2372
rs10180494	2	212505226	0.4205	0.3188
rs17336280	2	212506180	0.8296	0.401
rs1098066	2	212508207	0.6392	0.8854
rs839530	2	212511010	0.3353	0.6452
rs13401829	2	212511039	0.8362	0.2813
rs2118892	2	212513828	0.3188	0.5141
rs2579980	2	212514881	0.407	0.4936
rs7578784	2	212515890	0.1861	0.5977
rs839533	2	212516352	0.6544	0.9663
rs839525	2	212523542	0.2484	0.5324
rs839524	2	212524046	0.8822	0.5765
rs839523	2	212524334	0.362	0.3224
rs839521	2	212525255	0.2116	0.3174
rs839520	2	212525340	0.4076	0.2972
rs16847307	2	212525532	0.792	0.5519
rs839519	2	212525564	0.397	0.1655
rs839517	2	212526022	0.3698	0.1426
rs839516	2	212526170	0.2207	0.3672
rs16847322	2	212526631	0.7115	0.5507
rs10497954	2	212526694	0.6984	0.5506
rs10497955	2	212526746	0.8834	0.3196
rs10497956	2	212528430	0.7963	0.848
rs839515	2	212528929	0.4223	0.2916
rs839514	2	212529181	0.8215	0.5836
rs13428633	2	212529198	0.7949	0.8083
rs839513	2	212529339	0.8083	0.5846
rs839512	2	212530279	0.5241	0.334
rs839511	2	212530487	0.5689	0.2701
rs839509	2	212530542	0.3422	0.5876
rs16847341	2	212531763	0.8105	0.8618
rs12623434	2	212532941	0.5295	0.218
rs12616932	2	212533244	0.3309	0.409
rs11903508	2	212533483	0.2807	0.6869
rs990741	2	212533818	0.5497	0.1961
rs16847346	2	212535524	0.9016	0.2556
rs17602011	2	212536520	0.9219	0.5872
rs839499	2	212536839	0.4908	0.3328
rs6744796	2	212537038	0.5164	0.4109
rs16847357	2	212537742	0.6001	0.2729
rs987322	2	212538146	0.9634	0.5715
rs987321	2	212538185	0.9653	0.5719
rs987320	2	212538445	0.9676	0.6043
rs11695985	2	212539711	0.5152	0.2867
rs6707590	2	212540467	0.5042	0.2192
rs1402708	2	212540679	0.8053	0.9336
rs10497957	2	212541316	0.5761	0.287
rs1439232	2	212541922	0.5524	0.2424
rs707283	2	212542415	0.5357	0.2769
rs2888037	2	212545115	0.3586	0.4904
rs707284	2	212547291	0.6129	0.3292
rs4672629	2	212547420	0.9521	0.6744
rs839505	2	212547772	0.8069	0.9882
rs6435682	2	212548111	0.5094	0.328
rs839504	2	212548257	0.5801	0.2651
rs957698	2	212549218	0.4376	0.3078
rs839501	2	212549649	0.3518	0.1785
rs1402719	2	212549717	0.3411	0.2382
rs2102996	2	212550113	0.6891	0.4946
rs10932413	2	212550151	0.6619	0.5617
rs17414925	2	212550367	0.2307	0.6218
rs13025703	2	212550579	0.4406	0.2913
rs10185729	2	212551022	0.8986	0.6579
rs4673644	2	212551261	0.359	0.2172
rs1025753	2	212722915	0.3999	0.1196
rs1347889	2	212781914	0.5802	0.9913
rs1499937	3	115228551	0.7039	0.1849
rs10446272	3	115231715	0.7495	0.6704
rs10511344	3	115233023	0.9802	0.6105
rs1499955	3	115236973	0.8433	0.1765
rs937542	3	115237226	0.7529	0.6223
rs16823817	3	115239407	0.6936	0.2731
rs12630026	3	115239647	0.4449	0.6069
rs6785900	3	115240189	0.5781	0.1839
rs1499942	3	115240953	0.5573	0.03409
rs9844692	3	115241785	0.3417	0.7641
rs1499940	3	115243731	0.8245	0.08549
rs4425251	3	115251858	0.758	0.1094
rs4608693	3	115252026	0.8855	0.09577
rs2133644	3	115259865	0.4293	0.3033
rs9849343	3	115265050	0.2261	0.1178
rs6766852	3	115273456	0.1217	0.3177
rs16823850	3	115274499	0.3901	0.4919
rs937541	3	115275801	0.9732	0.4377
rs16823858	3	115278682	0.3826	0.6149
rs9289024	3	115279329	0.685	0.4785
rs9820822	3	115279547	0.5864	0.4319
rs1109961	3	115282058	0.6869	0.4047
rs11919820	3	115287554	0.1244	0.3126
rs6793845	3	115289855	0.8023	0.9421
rs6438269	3	115289876	0.514	0.9732
rs9870687	3	115290159	0.3884	0.6884
rs6778754	3	115290874	0.4193	0.8175
rs9818763	3	115291490	0.5717	0.9312
rs7631630	3	115293391	0.9031	0.9832
rs9872506	3	115294313	0.7116	0.8447
rs9859842	3	115297011	0.6875	0.9122
rs7611310	3	115297103	0.9373	0.7311
rs10511345	3	115297510	0.9687	0.5498
rs11916051	3	115303718	0.2883	0.899
rs736884	3	115306577	0.5545	0.8773
rs11915522	3	115309665	0.5422	0.9472
rs1438362	3	115314309	0.09544	0.9332
rs1438361	3	115314407	0.8927	0.7006
rs2043820	3	115319600	0.3769	0.487
rs2028245	3	115320434	0.5165	0.01266
rs2028246	3	115320700	0.3598	0.02145
rs12495327	3	115321358	0.5595	0.01018
rs9835825	3	115322561	0.5089	0.01193
rs4831114	3	115323184	0.4064	0.01885
rs1438356	3	115324352	0.5065	0.4482
rs4831117	3	115326354	0.4225	0.03895
rs9833715	3	115327451	0.4532	0.01351
rs7634702	3	115329174	0.9353	0.7857
rs10470393	3	115329531	0.6821	0.6073
rs13074182	3	115332362	0.03299	0.1182
rs10514759	3	115334164	0.1513	0.9462
rs9848541	3	115335638	0.0476	0.0564
rs16823934	3	115335684	0.9635	0.1651
rs13434234	3	115339680	0.6146	0.8041
rs13433884	3	115339747	0.8922	0.1972
rs2218054	3	115340177	0.867	0.9353
rs1438358	3	115340373	0.228	0.973
rs6806885	3	115340985	0.2337	0.9095
rs1837205	3	115343213	0.5481	0.5784
rs11923384	3	115343395	0.1564	0.7043
rs12487740	3	115346418	0.6979	0.1467
rs13059137	3	115347556	0.6462	0.2353
rs11922043	3	115347676	0.6789	0.1855
rs6798192	3	115349796	0.7045	0.4148
rs1837206	3	115353819	0.6932	0.2476
rs6803101	3	115355964	0.08952	0.2518
rs714697	3	115358155	0.2656	0.05136
rs9860586	3	115362647	0.2273	0.04693
rs9871818	3	115364827	0.05305	0.3516
rs6795687	3	115366350	0.09408	0.2879
rs2028248	3	115366966	0.5841	0.2287
rs4544611	3	115367990	0.5045	0.05762
rs4358295	3	115371569	0.8989	0.8327
rs10934301	3	115375972	0.9886	0.2303
rs6782517	3	115378117	0.9135	0.8248
rs4831196	3	115380890	0.9798	0.007796
rs1561380	3	115381802	0.6191	0.5811
rs12488667	3	115386571	0.321	0.5997
rs4831199	3	115387010	0.2499	0.701
rs6790048	3	115389554	0.3061	0.219
rs2164930	3	115392763	0.03552	0.4013
rs1561381	3	115393017	0.1105	0.009556
rs1438367	3	115393626	0.4773	0.01242
rs1837208	3	115393874	0.05552	0.3218
rs11926976	3	115394293	0.3079	0.5569
rs982206	3	115394705	0.2168	0.2088
rs3772917	3	115396251	0.04447	0.5672
rs3772918	3	115396269	0.6363	0.4495
rs9873303	3	115396528	0.5806	0.1329
rs1370807	3	115396581	0.2595	0.01119
rs1370808	3	115397785	0.1973	0.02691
rs12496390	3	115400058	0.6927	0.9499
rs16823991	3	115400282	0.5643	0.07386
rs10934305	3	115402742	0.008241	0.49
rs2067703	3	115403818	0.3238	0.01867
rs283371	3	115404991	0.03989	0.6155
rs283374	3	115406086	0.009713	0.3855
rs283377	3	115407253	0.005688	0.5098
rs9858175	3	115407784	0.0802	0.7633
rs283381	3	115411847	0.34	0.2747
rs3772932	3	115413873	0.7594	0.3757
rs1438631	3	115414188	0.4517	0.2962
rs3772934	3	115417865	0.2358	0.9988
rs2972474	3	115420104	0.1448	0.3689
rs824354	3	115424974	0.1958	0.3862
rs2918208	3	115437175	0.3514	0.4951
rs13077590	3	115438658	0.1993	0.9786
rs14360	3	115440007	0.1973	0.9548
rs7651867	3	115440430	0.9289	0.3446
rs7638530	3	115441608	0.9036	0.2782
rs2972472	3	115447624	0.8775	0.7427
rs2972469	3	115448121	0.8559	0.7581
rs12635328	3	115461467	0.6073	0.2549
rs2972464	3	115462762	0.2766	0.3167
rs6783745	3	115462865	0.6942	0.4205
rs2972506	3	115478263	0.596	0.2324
rs2918240	3	115479263	0.3364	0.264
rs11929078	3	115484045	0.6437	0.4165
rs9821809	3	115485747	0.3736	0.961
rs2944402	3	115490397	0.9172	0.148
rs2972494	3	115496872	0.2207	0.269
rs2972491	3	115502481	0.4907	0.3686
rs2972490	3	115504836	0.8578	0.1676
rs2289271	3	115528760	0.8401	0.3825
rs3772946	3	115529696	0.8249	0.1132
rs11706614	3	115531551	0.7021	0.3358
rs12485597	3	115536212	0.8652	0.3509
rs7628605	3	115540634	0.8141	0.343
rs1550305	3	115544663	0.4297	0.6917
rs4621324	3	115545380	0.4395	0.7337
rs2918217	3	115546380	0.5929	0.3062
rs17711047	3	115546472	0.8678	0.3012
rs2918214	3	115548984	0.8534	0.9222
rs2944405	3	115551786	0.7721	0.5434
rs1878219	3	115551931	0.7726	0.5439
rs7634813	3	115556209	0.615	0.6993
rs3772958	3	115557462	0.7505	0.7634
rs2944401	3	115561556	0.2983	0.1262
rs1400260	3	115561819	0.391	0.1713
rs2918216	3	115565490	0.7605	0.2579
rs2972479	3	115566027	0.6835	0.3659
rs3772969	3	115568314	0.8306	0.5043
rs3821560	3	115571364	0.8883	0.107
rs938521	3	115575949	0.7151	0.1759
rs6772239	3	115580967	0.6502	0.4601
rs6763869	3	115582838	0.6602	0.5756
rs1516519	3	115586884	0.4617	0.3587
rs6438283	3	115593536	0.6191	0.5724
rs10511351	3	115594175	0.8485	0.9536
rs1464140	3	115595378	0.4253	0.3216
rs9830559	3	115596317	0.6148	0.3215
rs6796507	3	115596894	0.2222	0.5058
rs16824235	3	115597909	0.4491	0.2499
rs2090360	3	115598604	0.06844	0.1107
rs2724466	3	115602492	0.05637	0.1044
rs16824243	3	115603783	0.5834	0.2618
rs6809025	3	115604452	0.1551	0.185
rs17712069	3	115605955	0.1915	0.9782
rs17762999	3	115606308	0.8649	0.1633
rs13070724	3	115608057	0.1544	0.9426
rs16824248	3	115609894	0.6824	0.05887
rs13083124	3	115609970	0.6829	0.05242
rs4146805	3	115617730	0.1534	0.9314
rs7619207	3	115620275	0.6916	0.05362
rs7612435	3	115623564	0.1574	0.1623
rs1516520	3	115625346	0.7192	0.0477
rs13097896	3	115630496	0.04421	0.1228
rs11712467	3	115635433	0.7641	0.0547
rs10511352	3	115643277	0.6933	0.02939
rs4640557	3	115644194	0.2423	0.1536
rs6768890	3	115649126	0.8788	0.7555
rs7650115	3	115649466	0.2279	0.004017
rs7638681	3	115649821	0.08194	0.04473
rs17696755	3	115652669	0.9409	0.263
rs4240161	3	115654421	0.1034	0.0259
rs7613846	3	115656889	0.1084	0.02189
rs3884593	3	115664207	0.05061	0.6186
rs9827641	3	115664839	0.7203	0.7932
rs6438293	3	115672480	0.7236	0.7853
rs6769601	3	115672610	0.7564	0.8112
rs7634181	3	115674266	0.06321	0.03522
rs17697123	3	115675328	0.4864	0.007908
rs7632246	3	115677750	0.01444	0.5862
rs9849995	3	115679228	0.8969	0.8126
rs4831211	3	115679429	0.1377	0.001545
rs6806562	3	115679691	0.8767	0.04525
rs13315620	3	115680748	0.3277	0.08421
rs9856549	3	115680799	0.315	0.08577
rs4518123	3	115685453	0.316	0.1366
rs12494795	3	115687191	0.8065	0.102
rs4518124	3	115703934	0.2844	0.9089
rs4831218	3	115704434	0.529	0.8021
rs4831222	3	115708873	0.2142	0.7739
rs4831223	3	115709116	0.1795	0.5875
rs4401357	3	115721099	0.09932	0.3866
rs4398428	3	115728651	0.2803	0.4163
rs1920388	3	115731643	0.3226	0.539
rs17697654	3	115739380	0.8094	0.8181
rs16824395	3	115740719	0.3213	0.009617
rs9859789	3	115742530	0.4642	0.05984
rs9289038	3	115746815	0.9373	0.07075
rs9821040	3	115751126	0.2561	0.2792
rs4831225	3	115756210	0.08714	0.217
rs1920382	3	115763954	0.4508	0.5608
rs1920383	3	115764342	0.4368	0.5718
rs6778817	3	115775346	0.9736	0.1429
rs9289040	3	115778365	0.4507	0.5902
rs2141629	3	115780447	0.4753	0.5977
rs9878286	3	115789995	0.3374	0.3663
rs6772113	3	115794679	0.1256	0.8083
rs7637650	3	115807587	0.08903	0.7612
rs1920379	3	115818840	0.23	0.3871
rs9857520	3	115821224	0.2396	0.3938
rs4831229	3	115832162	0.3158	0.3612
rs4146784	3	115841833	0.9365	0.4324
rs9809229	3	115849331	0.8578	0.5117
rs13078076	3	115852764	0.04725	0.01979
rs10511354	3	115853285	0.1221	0.1106
rs17698500	3	115853857	0.2219	0.4993
rs1920374	3	115855921	0.5243	0.3907
rs1882012	3	115856130	0.5556	0.4126
rs17698536	3	115857403	0.1331	0.359
rs1920370	3	115858817	0.6771	0.6519
rs1920363	3	115864422	0.2472	0.5347
rs9835757	3	115868026	0.3521	0.04313
rs1381065	3	115869444	0.7547	0.9186
rs7639609	3	115880729	0.8584	0.744
rs9812548	3	115883224	0.6328	0.08792
rs7641464	3	115886270	0.4659	0.5456
rs9289046	3	115891691	0.7225	0.3613
rs7644082	3	115892561	0.471	0.1031
rs4296590	3	115901032	0.7138	0.3613
rs7651707	3	115901347	0.05271	0.4082
rs9875609	3	115902720	0.1861	0.0438
rs6787788	3	115906035	0.8681	0.9254
rs2199349	3	115908480	0.04763	0.4078
rs7641198	3	115913887	0.4185	0.06816
rs998807	3	115914897	0.4642	0.1195
rs9834589	3	115917134	0.5529	0.1418
rs6438303	3	115935198	0.4386	0.06943
rs4831124	3	115945873	0.4324	0.7565
rs4831126	3	115965295	0.8285	0.9575
rs9874470	3	115965648	0.1543	0.6165
rs4831128	3	115969765	0.9458	0.7434
rs16824640	3	115970838	0.7517	0.03527
rs16845196	3	115970908	0.2196	0.3323
rs12492442	3	115971373	0.2367	0.4529
rs9830749	3	115971442	0.8124	0.8748
rs4831089	3	115972028	0.6115	0.6616
rs2279109	3	115974374	0.8403	0.7371
rs4831090	3	115981432	0.8554	0.7616
rs4831129	3	115981443	0.1771	0.8092
rs12496133	3	115984749	0.8726	0.846
rs10934326	3	115986343	0.9661	0.6367
rs13073491	3	115994501	0.00831	0.8309
rs6809953	3	116011091	0.08118	0.8395
rs957783	3	116017931	0.008803	0.9668
rs1993733	3	116021453	0.06219	0.7679
rs2100807	3	116023990	0.06428	0.7548
rs17645807	3	116024024	0.05766	0.6049
rs7611085	3	116024083	0.09926	0.8895
rs13084538	3	116029815	0.0547	0.6053
rs17646052	3	116030986	0.4416	0.7505
rs13066016	3	116033817	0.05769	0.4027
rs9845707	3	116037521	0.5621	0.9046
rs1367772	3	116037781	0.5727	0.9149
rs4831130	3	116039842	0.4901	0.8924
rs6810089	3	116041338	0.5312	0.9224
rs13079395	3	116045860	0.1291	0.6132
rs6782605	3	116047619	0.8575	0.5596
rs9879985	3	116061760	0.1737	0.467
rs16824799	3	116068599	0.7859	0.3994
rs7634137	3	116070163	0.3264	0.8256
rs1367770	3	116093754	0.4398	0.4616
rs9856796	3	116094044	0.7207	0.6253
rs11924642	3	116103099	0.2692	0.7156
rs17647091	3	116104521	0.09605	0.35
rs7627104	3	116108165	0.6439	0.5441
rs9838534	3	116113609	0.4676	0.4732
rs9289051	3	116117606	0.09369	0.2673
rs13075678	3	116119143	0.1131	0.4997
rs1920190	3	116120738	0.5854	0.8649
rs9877364	3	116121972	0.6076	0.3186
rs4831136	3	116128090	0.1162	0.266
rs4831139	3	116128405	0.1173	0.5579
rs1731596	3	116131208	0.2145	0.6789
rs1712999	3	116131936	0.8449	0.9634
rs1619451	3	116138039	0.4695	0.8679
rs1713001	3	116141816	0.9499	0.9335
rs1731607	3	116144192	0.8934	0.6749
rs4831097	3	116150232	0.7339	0.8409
rs9869410	3	116154837	0.9037	0.5787
rs1713007	3	116159418	0.9981	0.9985
rs1731597	3	116164641	0.9593	0.9755
rs10513826	3	116164892	0.7026	0.7814
rs1795263	3	116166378	0.7476	0.7214
rs16824930	3	116166626	0.9588	0.7447
rs9881385	3	116167240	0.9478	0.7316
rs1920192	3	116167302	0.9791	0.7846
rs2902853	3	116168669	0.7897	0.4971
rs1920193	3	116168964	0.6489	0.9151
rs1920196	3	116180805	0.375	0.5883
rs9863373	3	116183381	0.8796	0.9564
rs4831100	3	116185514	0.7178	0.9702
rs16825002	3	116188479	0.8471	0.5602
rs1731604	3	116191226	0.427	0.8314
rs9826952	3	116192091	0.8296	0.523
rs3853084	3	116223690	0.8723	0.491
rs12629401	3	116233415	0.4476	0.3791
rs1010347	3	116709056	0.6839	0.2929
rs1499936	3	116711287	0.6995	0.3339
rs2055352	3	116712715	0.8428	0.3374
rs2055351	3	116714717	0.9662	0.3067
rs10511343	3	116715602	0.9727	0.3132
rs1499953	3	116719791	0.8075	0.2894
rs1107889	3	116721177	0.7499	0.3124
rs2201980	3	116721206	0.5957	0.1925
rs1499941	3	116723749	0.5826	0.04142
rs9811128	3	116724643	0.919	0.02782
rs1875126	3	116728116	0.7084	0.0559
rs1553207	3	116745391	0.1747	0.07186
rs937544	3	116749601	0.2251	0.1442
rs7611220	3	116749625	0.9948	0.527
rs16823837	3	116750687	0.9937	0.5405
rs1909575	3	116750809	0.1938	0.2095
rs1909576	3	116750918	0.06869	0.4863
rs11918293	3	116751192	0.9912	0.6528
rs7631447	3	116753271	0.993	0.6094
rs7621289	3	116753427	0.994	0.6045
[truncated: 17,524 more rows]
