# Supplementary material for: Genome-Wide Meta-Analysis of Myopia and Hyperopia Provides Evidence for Replication of 11 Loci
Source: PLoS One. 2014 Sep 18;9(9):e107110. doi: 10.1371/journal.pone.0107110 (PMC4169415; doi:10.1371/journal.pone.0107110)
Supplement: Table S7 — Original Hyperopia Discovery Meta-analysis p-value and Replication p-value from Meta-analysis of Regional Results in 8 Replication Samples. (XLSX) [file pone.0107110.s017.xlsx]

## Sheet: Table S7 Hyperopia Replication
Supplemental Table S7 - Original Hyperopia Discovery Meta-analysis p-value and Replication p-value from Meta-analysis of Regional Results in 8 Replication Samples
MarkerName	Chr	bp	Original Meta Analysis P	Replication P
rs12756861	1	204932826	0.3942	0.3299
rs4129024	1	204934868	0.2834	0.1106
rs4274064	1	204934977	0.7247	0.9259
rs4845129	1	204937958	0.8444	0.4372
rs10863784	1	204938407	0.6509	0.6518
rs4845130	1	204939110	0.256	0.2944
rs17350838	1	204940357	0.03863	0.6917
rs17350845	1	204940780	0.7032	0.4331
rs4240844	1	204942137	0.6927	0.9231
rs4240845	1	204942320	0.5196	0.1941
rs10863787	1	204943420	0.3349	0.7077
rs12123706	1	204943498	0.7374	0.4306
rs11119342	1	204943515	0.7439	0.4294
rs6691129	1	204943874	0.7465	0.429
rs6691223	1	204943929	0.7485	0.4286
rs12060808	1	204943960	0.4624	0.8545
rs6691678	1	204944397	0.3846	0.4281
rs4072677	1	204945745	0.3558	0.6052
rs3934748	1	204946282	0.198	0.4229
rs12028997	1	204948981	0.4359	0.2238
rs12127807	1	204950743	0.7388	0.4251
rs17014675	1	204951961	0.2095	0.9122
rs12129007	1	204952201	0.7437	0.425
rs12127517	1	204952202	0.746	0.4243
rs12126261	1	204956335	0.8517	0.04876
rs4325131	1	204956365	0.5305	0.883
rs4548444	1	204956761	0.8242	0.4452
rs4256810	1	204957072	0.03435	0.4665
rs2841630	1	204962371	0.5853	0.1268
rs4240847	1	204963245	0.3214	0.2201
rs4240848	1	204963373	0.3073	0.2216
rs11119385	1	204965675	0.03764	0.5024
rs11119389	1	204967213	0.03767	0.5066
rs11119390	1	204968005	0.0378	0.5057
rs10863805	1	204971087	0.03692	0.4988
rs4073250	1	204971666	0.1948	0.9411
rs7515374	1	204974646	0.1157	0.1907
rs2802842	1	204976138	0.6729	0.8271
rs12134026	1	204976620	0.9069	0.5555
rs4311892	1	204978189	0.6518	0.9575
rs4147011	1	204979124	0.729	0.5155
rs3935632	1	204980403	0.249	0.2908
rs12142576	1	204980560	0.378	0.1729
rs4845133	1	204981957	0.4054	0.1727
rs10494878	1	204982432	0.3799	0.05318
rs11119447	1	204990101	0.2856	0.239
rs6540587	1	204990849	0.4786	0.2466
rs11119449	1	204991159	0.2919	0.2403
rs12568651	1	204991343	0.2965	0.2949
rs7539748	1	204991998	0.3675	0.05496
rs11119451	1	204992304	0.4424	0.1482
rs6658896	1	204993469	0.1763	0.6183
rs6692511	1	204994139	0.2832	0.2421
rs6699203	1	204996678	0.3015	0.3253
rs4579758	1	204997334	0.395	0.3857
rs4390174	1	204999074	0.7622	0.1666
rs13376708	1	204999126	0.4813	0.5022
rs7512090	1	204999960	0.8393	0.07274
rs7548373	1	205000113	0.9113	0.0719
rs4844553	1	205000986	0.8104	0.05568
rs6673928	1	205003868	0.2971	0.5572
rs11119474	1	205004149	0.8493	0.06914
rs3024505	1	205006527	0.09543	0.1142
rs3024498	1	205008152	0.4	0.572
rs3024496	1	205008487	0.4645	0.7573
rs3024495	1	205009036	0.1059	0.1147
rs3024509	1	205009920	0.7199	0.06854
rs3024508	1	205010033	0.699	0.336
rs1878672	1	205010336	0.5869	0.8098
rs3024493	1	205010591	0.09743	0.1151
rs1554286	1	205010856	0.4619	0.4417
rs1518111	1	205011268	0.565	0.8161
rs3021094	1	205011575	0.9658	0.4518
rs3024490	1	205011934	0.6223	0.8152
rs2222202	1	205012004	0.6004	0.8093
rs1800872	1	205013030	0.4193	0.7547
rs1800871	1	205013257	0.4852	0.7546
rs1800894	1	205013289	0.9403	0.05898
rs1800896	1	205013520	0.476	0.7655
rs1800893	1	205013790	0.4489	0.7647
rs1800890	1	205015988	0.3681	0.5695
rs2945417	1	205016626	0.7291	0.4837
rs17015767	1	205018021	0.8296	0.348
rs10494879	1	205018827	0.5231	0.6535
rs6686931	1	205022274	0.9265	0.6167
rs6667202	1	205023715	0.6617	0.825
rs4072226	1	205024072	0.8989	0.7001
rs4072227	1	205024181	0.09189	0.6823
rs12563100	1	205024813	0.5238	0.3467
rs17015865	1	205025210	0.5232	0.3172
rs17351243	1	205026150	0.05674	0.9994
rs880790	1	205026839	0.9286	0.5389
rs12075255	1	205028251	0.7745	0.5969
rs885334	1	205029039	0.1214	0.3899
rs12565617	1	205029260	0.05036	0.9723
rs6702254	1	205031575	0.1468	0.4256
rs11119564	1	205032782	0.1538	0.5936
rs6689179	1	205033365	0.1555	0.582
rs6683473	1	205033775	0.468	0.3833
rs12034493	1	205034003	0.9213	0.4553
rs11583394	1	205035516	0.9398	0.4604
rs4845140	1	205037093	0.5732	0.4238
rs4845141	1	205038695	0.05658	0.7938
rs11119582	1	205039659	0.5378	0.4442
rs11119584	1	205039862	0.4987	0.4411
rs11119587	1	205040338	0.5887	0.4376
rs12042283	1	205041402	0.5303	0.4021
rs10746433	1	205041590	0.3525	0.4328
rs12040948	1	205041844	0.4867	0.3751
rs4845142	1	205042856	0.9462	0.2094
rs11119597	1	205044560	0.1405	0.2404
rs11119598	1	205044580	0.1315	0.2407
rs4347211	1	205044963	0.9043	0.9029
rs11119599	1	205045029	0.08002	0.791
rs12082589	1	205045365	0.07801	0.7892
rs11119602	1	205045738	0.6857	0.2057
rs3950619	1	205047600	0.674	0.3961
rs12407485	1	205048342	0.9387	0.9026
rs17016339	1	205048689	0.9169	0.9029
rs12042745	1	205049369	0.9572	0.8998
rs12409577	1	205049553	0.9728	0.901
rs10863861	1	205050016	0.9856	0.9008
rs1878673	1	205050616	0.9934	0.9002
rs10863863	1	205051213	0.9895	0.8988
rs11119621	1	205052186	0.9846	0.8988
rs11119622	1	205052915	0.9799	0.8981
rs11119623	1	205052929	0.9823	0.8983
rs7540516	1	205053168	0.9588	0.8973
rs7536410	1	205053501	0.9798	0.8979
rs7521798	1	205053549	0.4516	0.4405
rs7529836	1	205054370	0.9529	0.8966
rs12044804	1	205055156	0.5214	0.4453
rs12046559	1	205055690	0.4469	0.9908
rs12409415	1	205056231	0.141	0.1617
rs2176511	1	205057407	0.1792	0.1983
rs4440852	1	205057876	0.1136	0.4563
rs2138992	1	205061027	0.1049	0.4609
rs12145973	1	205061348	0.007539	0.0513
rs2056226	1	205064515	0.06329	0.2076
rs2056225	1	205065329	0.07288	0.1109
rs908704	1	205066683	0.1713	0.1924
rs1028182	1	205068502	0.07502	0.1844
rs4845143	1	205069942	0.04962	0.1865
rs12022129	1	205069997	0.05319	0.1691
rs2243156	1	205072837	0.2016	0.175
rs2243158	1	205074264	0.02918	0.113
rs2243170	1	205076533	0.02218	0.111
rs2243171	1	205077457	0.03066	0.1113
rs2243195	1	205077523	0.1622	0.6329
rs2243173	1	205078081	0.4337	0.6873
rs2243174	1	205078108	0.1964	0.1153
rs2243176	1	205079067	0.9602	0.5186
rs2243188	1	205081095	0.1886	0.1161
rs960326	1	205081399	0.0187	0.1195
rs2243191	1	205082580	0.1775	0.1506
rs1798	1	205082748	0.8043	0.6315
rs2243193	1	205082848	0.2483	0.2106
rs4845144	1	205083271	0.2617	0.2086
rs17017001	1	205086153	0.7827	0.6293
rs6540674	1	205089944	0.3079	0.2044
rs4951175	1	205089977	0.203	0.4383
rs2883036	1	205091385	0.3503	0.4271
rs11583204	1	205093311	0.002767	0.02368
rs11119715	1	205093374	0.328	0.2029
rs4845145	1	205095394	0.003177	0.4031
rs1033272	1	205097608	0.543	0.6197
rs574773	1	205099374	0.03586	0.1807
rs552760	1	205099462	0.4811	0.5698
rs1770372	1	205102270	0.1069	0.5533
rs1713239	1	205104098	0.9949	0.5685
rs1400986	1	205105309	0.003878	0.3803
rs2981573	1	205107200	0.602	0.156
rs2232360	1	205107282	0.6526	0.1561
rs3024523	1	205109307	0.2006	0.02997
rs1518108	1	205109797	0.271	0.7921
rs555686	1	205112735	0.8949	0.8058
rs10779560	1	205116454	0.2755	0.7844
rs291089	1	205125744	0.2523	0.7845
rs1713236	1	205128396	0.237	0.7881
rs574684	1	205130995	0.8964	0.8266
rs12022348	1	205131023	0.2018	0.7321
rs3860300	1	205131541	0.257	0.7382
rs6540701	1	205132393	0.2844	0.7411
rs6540703	1	205132429	0.2844	0.7448
rs4845147	1	205133006	0.2865	0.8476
rs1856748	1	205134463	0.2888	0.8503
rs291111	1	205136149	0.536	0.8422
rs1150253	1	205138218	0.3767	0.9837
rs291109	1	205138774	0.3011	0.9753
rs1150254	1	205139138	0.3647	0.5822
rs1150255	1	205139582	0.3652	0.9649
rs1150256	1	205139756	0.369	0.963
rs1150258	1	205141528	0.3766	0.9607
rs3093431	1	205141532	0.4728	0.3169
rs291107	1	205141794	0.3078	0.9648
rs3748669	1	205143646	0.8252	0.9036
rs3093438	1	205143833	0.8231	0.903
rs188334	1	205146238	0.2534	0.8954
rs12121499	1	205147188	0.2459	0.8964
rs94872	1	205153468	0.3542	0.8268
rs483850	1	205156594	0.3544	0.8141
rs17017836	1	205162174	0.9852	0.8096
rs291084	1	205162246	0.3321	0.7578
rs291085	1	205162376	0.7901	0.07002
rs1400987	1	205163373	0.3685	0.7521
rs6700889	1	205167317	0.9771	0.9784
rs12129555	1	205167887	0.1785	0.7145
rs291100	1	205171436	0.9817	0.9838
rs908702	1	205172264	0.245	0.6407
rs172361	1	205173067	0.9	0.9842
rs291102	1	205173101	0.9576	0.9894
rs908701	1	205174319	0.6598	0.9885
rs908700	1	205174322	0.7024	0.977
rs2275531	1	205175739	0.2156	0.6428
rs503746	1	205176048	0.609	0.9962
rs748140	1	205176986	0.187	0.6482
rs291097	1	205177511	0.7873	0.997
rs176704	1	205178021	0.7587	0.9969
rs291092	1	205179853	0.5861	0.9978
rs291091	1	205180302	0.3936	0.6321
rs4844369	1	205184851	0.0005227	0.3756
rs12136238	1	205185045	0.07596	0.8501
rs2275529	1	205186476	0.07493	0.8495
rs4844555	1	205187553	0.2652	0.6273
rs1340236	1	205189299	0.07289	0.8442
rs7539999	1	205189740	0.0008763	0.3732
rs12118203	1	205191016	0.06671	0.8351
rs10863962	1	205195889	0.06644	0.8322
rs6697345	1	205196940	0.07369	0.8304
rs12119983	1	205198194	0.07005	0.829
rs12023562	1	205199163	0.06198	0.828
rs11119925	1	205202614	0.06587	0.8268
rs2000059	1	205203961	3.801e-05	0.236
rs2000058	1	205204308	0.0006136	0.9692
rs2153438	1	205204608	0.07623	0.9257
rs11576146	1	205205669	0.0006699	0.4687
rs2883215	1	205206158	0.0006409	0.4684
rs2000056	1	205207857	0.000658	0.4684
rs2000057	1	205207908	0.0006594	0.4684
rs13373903	1	205208596	0.001093	0.4489
rs11591193	1	205209676	0.0006849	0.4682
rs1856746	1	205210045	0.2247	0.5528
rs1340232	1	205210173	0.0007035	0.4698
rs2353550	1	205213460	0.02329	0.7051
rs11577686	1	205214144	2.873e-05	0.3228
rs11577486	1	205215250	0.02054	0.9335
rs11119955	1	205215251	0.8824	0.931
rs11578759	1	205215447	0.01488	0.9021
rs4844558	1	205218058	0.5346	0.6415
rs11119981	1	205223178	0.1679	0.7834
rs2842711	1	205225312	0.6924	0.6719
rs6672060	1	205226001	0.6287	0.4773
rs12129638	1	205227909	0.8217	0.5265
rs12747843	1	205228233	0.8251	0.5271
rs2791708	1	205229056	0.8206	0.5281
rs4844559	1	205229450	0.818	0.5289
rs2791706	1	205229995	0.8818	0.5299
rs11581299	1	205230367	0.6471	0.5143
rs11588057	1	205234575	0.1344	0.5735
rs4844562	1	205236325	0.8794	0.4601
rs6685948	1	205238226	0.7476	0.5604
rs6540764	1	205240180	0.5062	0.4042
rs7545691	1	205240252	0.47	0.4039
rs4844563	1	205241660	0.5098	0.4056
rs2842719	1	205244203	0.5258	0.4065
rs2629646	1	205245523	0.7507	0.3445
rs7520316	1	205245880	0.1717	0.7127
rs11586424	1	205246405	0.8325	0.9262
rs4844564	1	205246445	0.1924	0.4648
rs6677215	1	205249718	0.377	0.414
rs12139423	1	205253126	0.1468	0.3022
rs7525449	1	205253418	0.1749	0.737
rs764316	1	205253619	0.1923	0.7394
rs764317	1	205254029	0.2149	0.7685
rs12139268	1	205254102	0.2051	0.7687
rs12137863	1	205254208	0.1957	0.769
rs12137921	1	205254334	0.1963	0.7694
rs12139406	1	205254427	0.1974	0.7699
rs12135829	1	205254630	0.1984	0.7705
rs2842721	1	205254830	0.9119	0.4067
rs12138841	1	205255040	0.3635	0.4524
rs2883216	1	205255572	0.197	0.777
rs12409177	1	205256197	0.2093	0.7867
rs12409997	1	205256245	0.1974	0.7888
rs4488030	1	205256811	0.1978	0.7896
rs4431843	1	205256858	0.1984	0.7923
rs4301633	1	205256917	0.1987	0.8015
rs12141136	1	205257501	0.2163	0.8022
rs12144273	1	205257571	0.1835	0.8251
rs12138969	1	205257787	0.2307	0.8261
rs3020	1	205258559	0.8531	0.1702
rs10877	1	205258803	0.8188	0.6266
rs901107	1	205259800	0.7149	0.3069
rs6696573	1	205267172	0.551	0.3313
rs12123967	1	205272269	0.6006	0.9991
rs2275869	1	205274606	0.6036	0.6135
rs10864035	1	205274958	0.9719	0.9739
rs11799614	1	205275987	0.9046	0.4831
rs11579764	1	205277678	0.6414	0.1608
rs2275868	1	205277781	0.5376	0.7655
rs11120092	1	205277784	0.8256	0.9469
rs11120093	1	205277949	0.9818	0.974
rs12403925	1	205279585	0.5854	0.3281
rs1044145	1	205283982	0.7013	0.3108
rs17258711	1	205286226	0.9592	0.9719
rs12123107	1	205286905	0.9583	0.9718
rs2629665	1	205287423	0.9531	0.971
rs2054780	1	205288235	0.617	0.3282
rs2306714	1	205291615	0.9239	0.9721
rs2808454	1	205298374	0.6913	0.2844
rs2075863	1	205302577	0.9324	0.9173
rs873140	1	205307207	0.9121	0.916
rs2243816	1	205307904	0.6169	0.3282
rs760418	1	205309765	0.6394	0.7879
rs6660341	1	205310019	0.3011	0.4438
rs923109	1	205310474	0.5488	0.2842
rs2883211	1	205310844	0.6135	0.7126
rs11120137	1	205311668	0.6121	0.7122
rs11120148	1	205316478	0.6095	0.7123
rs1060286	1	205316923	0.6864	0.9482
rs1060287	1	205317079	0.6107	0.6979
rs1565	1	205317193	0.6276	0.7338
rs1564879	1	205318141	0.5521	0.7323
rs17258746	1	205319270	0.685	0.4498
rs12088135	1	205319534	0.1403	0.185
rs3748671	1	205319654	0.3836	0.08646
rs3748672	1	205319788	0.273	0.0436
rs6673422	1	205320110	0.9881	0.891
rs4142863	1	205322277	0.3852	0.392
rs4142866	1	205322526	0.3988	0.3921
rs12045707	1	205322828	0.4238	0.3918
rs2842754	1	205323926	0.6044	0.1194
rs6670857	1	205325855	0.3068	0.4238
rs2353545	1	205327819	0.3561	0.4168
rs12711513	1	205329603	0.03841	0.4168
rs6690037	1	205330452	0.03173	0.4152
rs5016294	1	205334094	0.1552	0.4145
rs4403634	1	205334714	0.1518	0.4132
rs8942	1	205336542	0.6629	0.1841
rs2808466	1	205340374	0.7558	0.1061
rs2808467	1	205340424	0.6992	0.1831
rs17020634	1	205340580	0.7626	0.5112
rs12063780	1	205341917	0.7923	0.5081
rs11120211	1	205343002	0.7656	0.5019
rs11120218	1	205345074	0.705	0.09751
rs12057769	1	205346104	0.7984	0.4997
rs17186575	1	205351774	0.2148	0.8775
rs17186582	1	205352254	0.03743	0.1338
rs2808470	1	205353810	0.7362	0.1676
rs17020983	1	205354920	0.7953	0.5522
rs17020993	1	205355015	0.8183	0.09032
rs2842704	1	205356059	0.07136	0.08863
rs4844568	1	205356870	0.2956	0.3715
rs6682764	1	205357483	0.298	0.2956
rs10864081	1	205357749	0.2794	0.2965
rs5003928	1	205358059	0.2947	0.2954
rs9943268	1	205358728	0.2901	0.2946
rs9943182	1	205358968	0.2904	0.2931
rs4436396	1	205359871	0.291	0.2929
rs4425986	1	205360403	0.1933	0.762
rs17021100	1	205360630	0.8335	0.1022
rs4446969	1	205361780	0.315	0.2908
rs7416946	1	205361804	0.316	0.2871
rs11120235	1	205362093	0.315	0.2872
rs7545083	1	205362511	0.3128	0.285
rs7555064	1	205363016	0.279	0.3643
rs12037840	1	205363071	0.1881	0.4118
rs2842707	1	205364107	0.9047	0.6456
rs1126618	1	205364303	0.1065	0.757
rs17021201	1	205364912	0.2144	0.9639
rs2491393	1	205366882	0.3681	0.8618
rs2491395	1	205368346	0.5383	0.2782
rs4844573	1	205371523	0.1958	0.805
rs4571969	1	205372211	0.3354	0.3508
rs4266889	1	205372293	0.1905	0.8035
rs12087872	1	205373156	0.3877	0.7829
rs12078508	1	205376255	0.9544	0.4479
rs12091603	1	205380979	0.8951	0.4478
rs17021508	1	205381786	0.9557	0.4485
rs17042124	1	205382773	0.9539	0.4482
rs11120276	1	205385825	0.9902	0.4475
rs11120277	1	205386193	0.9402	0.4476
rs11120278	1	205386329	0.9942	0.4382
rs12092509	1	205386641	0.9946	0.4379
rs16855560	1	205389460	0.807	0.8573
rs12058685	1	205391070	0.9966	0.4371
rs12061578	1	205392859	0.934	0.4438
rs10864091	1	205393415	1.619e-05	0.05197
rs6691153	1	205394807	0.8715	0.4445
rs6688299	1	205394856	0.855	0.4454
rs10494892	1	205397112	0.8692	0.4459
rs11120302	1	205398464	0.8804	0.4261
rs12064433	1	205401242	0.9171	0.4217
rs6659219	1	205402216	0.8697	0.4221
rs11120311	1	205405010	0.8706	0.4229
rs11120312	1	205405077	0.8703	0.4261
rs11120314	1	205405314	0.8698	0.1919
rs17021887	1	205408790	0.825	0.2146
rs12117873	1	205411854	0.1609	0.7968
rs6666604	1	205412442	0.04059	0.4502
rs4364882	1	205418058	0.8296	0.2265
rs6540849	1	205419631	0.8308	0.2266
rs7529677	1	205420072	0.7604	0.228
rs10494891	1	205420823	0.92	0.2287
rs17258815	1	205422085	0.02701	0.7294
rs17022385	1	205424145	0.98	0.2325
rs4844373	1	205424507	4.315e-05	0.2265
rs6671439	1	205425183	4.812e-05	0.2352
rs6672985	1	205426690	4.953e-05	0.2357
rs1429907	1	205427634	1.517e-05	0.2814
rs1429908	1	205431036	0.003223	0.5544
rs10158940	1	205431543	4.489e-07	0.191
rs10157327	1	205431724	5.396e-07	0.192
rs2012296	1	205433927	0.03027	0.1627
rs10864115	1	205435029	0.003199	0.5489
rs1429909	1	205435689	0.003207	0.5505
rs10864117	1	205435950	0.003633	0.5501
rs4844579	1	205444514	0.02468	0.4285
rs7554219	1	205445680	1.829e-07	0.1075
rs11120438	1	205453220	0.003306	0.5506
rs1346720	1	205454389	1.715e-07	0.1093
rs6673080	1	205456827	0.02493	0.4351
rs6540872	1	205458946	0.00462	0.5774
rs10746450	1	205460206	0.003037	0.546
rs10746451	1	205460347	0.003064	0.5458
rs10746452	1	205460456	0.002976	0.5457
rs1367068	1	205461564	0.08235	0.6413
rs6540874	1	205461606	0.02474	0.4365
rs6540875	1	205461654	0.0458	0.4368
rs7544000	1	205462328	0.8476	0.2421
rs6540876	1	205462841	2.717e-07	0.1966
rs6683677	1	205468303	0.02467	0.4368
rs6703809	1	205468618	2.737e-07	0.1965
rs6700846	1	205468767	2.164e-06	0.1089
rs6696130	1	205468847	0.02258	0.6164
rs6696142	1	205468866	0.02452	0.4422
rs10864144	1	205469476	2.578e-07	0.1963
rs7543834	1	205470463	0.03246	0.1499
rs11120485	1	205472450	2.909e-07	0.1963
rs11120492	1	205474521	2.911e-07	0.1963
rs7516468	1	205475911	2.372e-07	0.1963
rs7516640	1	205476037	2.955e-07	0.1964
rs7513914	1	205476055	2.983e-07	0.1963
rs1019830	1	205476785	3.006e-07	0.1964
rs11580394	1	205478535	0.06075	0.3922
rs12122455	1	205478778	0.003036	0.5437
rs12119639	1	205478989	0.003038	0.5434
rs7526658	1	205480066	0.06113	0.3924
rs11120512	1	205480338	0.06162	0.3923
rs891373	1	205480867	0.003365	0.6169
rs2011822	1	205480961	0.003177	0.543
rs17258843	1	205481355	0.0596	0.393
rs6664815	1	205482186	7.28e-07	0.1581
rs7522618	1	205484049	0.0621	0.3934
rs10864161	1	205485222	0.00274	0.5386
rs1864369	1	205485619	0.002549	0.5384
rs1864370	1	205485655	8.521e-07	0.158
rs4844582	1	205486333	0.002847	0.5382
rs2039544	1	205486540	0.003087	0.538
rs1429906	1	205486950	8.941e-07	0.1582
rs7518565	1	205486966	0.07122	0.3978
rs6540888	1	205487482	9.143e-07	0.1581
rs10864167	1	205488195	8.946e-07	0.1581
rs4844584	1	205489116	0.002204	0.5374
rs891375	1	205489549	0.04133	0.1405
rs877049	1	205489619	8.808e-07	0.1581
rs10494890	1	205491009	0.1045	0.3984
rs4844585	1	205491230	0.002972	0.5368
rs7545125	1	205491350	1.031e-06	0.08139
rs7543236	1	205491636	0.003242	0.5364
rs7543250	1	205491666	1.106e-06	0.1583
rs7529442	1	205492756	0.009325	0.009302
rs1835307	1	205493188	1.287e-06	0.1583
rs2297837	1	205495392	0.01206	0.009215
rs10864175	1	205499972	1.323e-06	0.1584
rs6540893	1	205502350	0.06465	0.3997
rs1583090	1	205502406	0.06428	0.4011
rs7535532	1	205504959	0.104	0.4019
rs7526831	1	205505229	0.08816	0.3821
rs17024177	1	205505864	0.04813	0.7681
rs7542064	1	205507141	0.1553	0.8496
rs6540896	1	205507474	1.184e-06	0.1559
rs11120586	1	205508120	1.416e-06	0.1561
rs11582249	1	205508231	0.05337	0.4146
rs11584921	1	205508598	0.05335	0.4156
rs1367067	1	205508987	2.5e-05	0.04946
rs10864180	1	205512384	1.193e-06	0.1851
rs6660254	1	205512714	0.0517	0.4451
rs6660557	1	205521219	0.07796	0.3137
rs2017760	1	205522044	2.006e-06	0.09931
rs12095015	1	205523097	1.881e-06	0.1016
rs7521457	1	205523770	0.07711	0.3192
rs2217406	1	205524041	0.008688	0.5364
rs12134133	1	205524468	0.0775	0.3206
rs6658718	1	205525529	0.08945	0.3207
rs6673333	1	205525770	0.2011	0.7738
rs10494889	1	205526931	0.09181	0.3208
rs1429904	1	205528507	0.07866	0.3209
rs2782854	1	205529337	0.08565	0.321
rs11811460	1	205529444	0.7412	0.8468
rs2039543	1	205534196	0.08693	0.3211
rs6686201	1	205534725	0.005455	0.5409
rs1782468	1	205537038	0.08853	0.3213
rs1652333	1	205537083	2.245e-06	0.1055
rs2802233	1	205537847	1.984e-06	0.1057
rs2802236	1	205538812	1.925e-06	0.106
rs12727031	1	205538882	0.009186	0.1974
rs971318	1	205542219	2.13e-06	0.1065
rs971317	1	205542663	1.737e-06	0.1067
rs2802238	1	205542764	1.741e-06	0.107
rs1572275	1	205545603	1.805e-06	0.1072
rs2802217	1	205549593	1.812e-06	0.1074
rs7525530	1	205549789	0.004096	0.5472
rs2564974	1	205550068	1.798e-06	0.1082
rs11120691	1	205553098	0.00447	0.5499
rs1858001	1	205554627	1.912e-06	0.1091
rs6685886	1	205560841	0.01489	0.507
rs2564978	1	205561039	1.739e-06	0.1102
rs4844590	1	205562752	0.05883	0.4567
rs2782828	1	205563622	2.828e-06	0.1108
rs4844591	1	205566916	2.223e-06	0.1113
rs4844592	1	205567834	2.153e-06	0.1117
rs6691942	1	205568150	0.004902	0.5633
rs6703002	1	205568995	2.171e-06	0.1132
rs6700168	1	205569157	2.096e-06	0.1137
rs925130	1	205570055	4.375e-06	0.1141
rs925131	1	205570344	1.914e-06	0.1147
rs6662070	1	205572332	2.049e-06	0.115
rs1507758	1	205574104	2.075e-06	0.1153
rs1507759	1	205574251	1.907e-06	0.1156
rs12075906	1	205574722	1.896e-06	0.116
rs1354942	1	205575115	1.885e-06	0.1173
rs7555030	1	205575353	1.874e-06	0.1177
rs7544288	1	205575645	0.005284	0.5781
rs1507760	1	205575988	1.634e-06	0.1186
rs1507761	1	205576422	1.563e-06	0.1191
rs10746462	1	205577171	1.526e-06	0.1197
rs10746463	1	205577219	1.517e-06	0.1201
rs1588143	1	205586146	1.34e-06	0.1204
rs2135923	1	205593216	1.328e-06	0.1211
rs1507765	1	205601869	0.02614	0.4595
rs11117564	1	205603594	0.02604	0.4594
rs4844594	1	205606333	0.02856	0.4594
rs12405364	1	205608194	0.02861	0.4583
rs6540429	1	205613876	0.02877	0.4582
rs906463	1	205614840	0.02881	0.458
rs6664477	1	205615249	0.02882	0.458
rs2089493	1	205615802	0.04318	0.3234
rs11117607	1	205616205	0.02918	0.4575
rs7554172	1	205619391	0.02693	0.4526
rs12116783	1	205623393	0.2019	0.5148
rs2782832	1	205626208	0.5687	0.8783
rs11117636	1	205627481	0.5671	0.8737
rs11586684	1	205629936	0.4737	0.7222
rs966256	1	205632197	0.5374	0.8734
rs10779277	1	205636507	0.7332	0.5
rs6667140	1	205636800	0.5161	0.8712
rs2490255	1	205637666	0.3524	0.6286
rs17186722	1	205638917	0.2048	0.6795
rs2940252	1	205640010	0.4708	0.7345
rs958666	1	205641448	0.5593	0.9537
rs17026687	1	205642865	0.9837	0.954
rs2802221	1	205643068	0.5745	0.9527
rs2661361	1	205644817	0.5805	0.9924
rs6664001	1	205644907	0.4299	0.6003
rs17042493	1	205647982	0.4653	0.5917
rs17042520	1	205648879	0.421	0.5932
rs634082	1	205651505	0.8159	0.9176
rs1257574	1	205652466	0.8581	0.9174
rs1257573	1	205653160	0.82	0.9166
rs1257572	1	205655602	0.8154	0.9171
rs12132087	1	205658562	0.3052	0.9449
rs311300	1	205660121	0.8079	0.9181
rs2135924	1	205661566	0.4646	0.598
rs6656123	1	205662445	0.6201	0.6031
rs311299	1	205663107	0.753	0.9199
rs12734973	1	205663275	0.02531	0.2393
rs7536767	1	205663302	0.6072	0.6053
rs528653	1	205664913	0.743	0.9213
rs178128	1	205665132	0.7432	0.9218
rs115852	1	205667202	0.7434	0.9223
rs311293	1	205668144	0.7438	0.9228
rs311292	1	205668869	0.7442	0.9232
rs509501	1	205671286	0.7442	0.9237
rs645450	1	205672059	0.7411	0.9242
rs311290	1	205674148	0.7349	0.9246
rs17043515	1	205675489	0.5255	0.5887
rs311288	1	205676346	0.7353	0.9256
rs311286	1	205677531	0.7231	0.926
rs311285	1	205677673	0.7477	0.9265
rs188714	1	205678084	0.7325	0.927
rs16856186	1	205678126	0.1193	0.7804
rs6701108	1	205678864	0.6069	0.6142
rs12132034	1	205679650	0.4006	0.605
rs2661364	1	205680893	0.7021	0.9283
rs682947	1	205681849	0.6564	0.9288
rs521369	1	205682561	0.7011	0.9549
rs311320	1	205685284	0.6704	0.9298
rs17044032	1	205686572	0.5088	0.5867
rs311319	1	205687024	0.6675	0.9307
rs311318	1	205687197	0.9248	0.9683
rs7527218	1	205690452	0.5507	0.6197
rs11808746	1	205691484	0.05374	0.2894
rs311312	1	205692164	0.7973	0.9568
rs3813946	1	205694316	0.2584	0.2419
rs311303	1	205696137	0.663	0.9334
rs311306	1	205697067	0.6625	0.9339
rs12140602	1	205697781	0.341	0.6098
rs12139795	1	205697828	0.3405	0.6102
rs311307	1	205698401	0.6633	0.9352
rs17044525	1	205699419	0.5107	0.5845
rs17044576	1	205701293	0.8217	0.3733
rs311310	1	205702196	0.6679	0.9367
rs1567190	1	205702412	0.9693	0.5149
rs311311	1	205706318	0.6816	0.9372
rs1032980	1	205706968	0.6722	0.9373
rs1507764	1	205708918	0.3552	0.6117
rs10863322	1	205710572	0.6348	0.6288
rs2940253	1	205712366	0.7029	0.9376
rs1048971	1	205712945	0.7416	0.6386
rs17615	1	205713085	0.7383	0.9375
rs4308977	1	205713521	0.7047	0.9376
rs7549152	1	205717561	0.3032	0.5848
rs17045328	1	205718799	0.05659	0.2905
rs4317805	1	205719615	0.5271	0.8367
rs2182909	1	205719729	0.7406	0.896
rs12032512	1	205719801	0.07155	0.2404
rs17258982	1	205719987	0.1437	0.7184
rs6540433	1	205720018	0.0751	0.9546
rs17258996	1	205720067	0.5054	0.5533
rs7548495	1	205720324	0.6617	0.6048
rs12117916	1	205720437	0.5532	0.5473
rs12059417	1	205720924	0.6369	0.6147
rs1041250	1	205722438	0.9016	0.2561
rs6690215	1	205722673	0.1474	0.9945
rs7543913	1	205723125	0.8972	0.2624
rs6665881	1	205723228	0.5683	0.5136
rs4314882	1	205724648	0.8881	0.4231
rs12021671	1	205724768	0.4263	0.858
rs2182911	1	205726694	0.3261	0.6396
rs2182912	1	205726967	0.3303	0.6399
rs2182913	1	205727001	0.9241	0.7686
rs7519408	1	205727912	0.9993	0.7944
rs4618970	1	205728263	0.9959	0.7936
rs9429940	1	205729535	0.9897	0.7936
rs4618971	1	205732684	0.8746	0.904
rs1410408	1	205732931	0.1309	0.7496
rs12078329	1	205734120	0.1125	0.8094
rs11117913	1	205734858	0.2345	0.5824
rs7525160	1	205735037	0.3868	0.7984
rs9429944	1	205736930	0.4151	0.8908
rs1831150	1	205737061	0.4181	0.795
rs1986158	1	205737367	0.36	0.4517
rs1571344	1	205737551	0.339	0.4523
rs4844597	1	205737892	0.3297	0.6943
rs4274065	1	205738099	0.337	0.695
rs1887632	1	205738244	0.7436	0.6713
rs1887633	1	205738472	0.3575	0.4623
rs7533408	1	205740254	0.3388	0.8922
rs7543742	1	205740603	0.3552	0.4687
rs2025935	1	205742278	0.1532	0.786
rs12075933	1	205742476	0.3261	0.4898
rs4310446	1	205743227	0.5118	0.6665
rs9429945	1	205743391	0.5122	0.8664
rs4844599	1	205745852	0.8907	0.04285
rs12567973	1	205748124	0.8852	0.0428
rs12567990	1	205748308	0.8865	0.0427
rs11117949	1	205748879	0.2985	0.1941
rs11117956	1	205750982	0.5034	0.1181
rs11117959	1	205751142	0.912	0.04118
rs10863358	1	205757494	0.587	0.1181
rs6656401	1	205758672	0.3441	0.1419
rs12729446	1	205765054	0.2931	0.2626
rs3886100	1	205805750	0.7194	0.8862
rs12038575	1	205806895	0.1035	0.3844
rs11240573	1	205810947	0.6928	0.08884
rs17046851	1	205814607	0.7953	0.03751
rs10127904	1	205814730	0.05061	0.349
rs650877	1	205815416	0.7611	0.03724
rs12757487	1	205815811	0.7916	0.03807
rs599948	1	205818862	0.5766	0.1451
rs601356	1	205819173	0.5747	0.144
rs614709	1	205819898	0.5759	0.1429
rs2274566	1	205819968	0.7279	0.8596
rs2274567	1	205820244	0.7791	0.03941
rs12034598	1	205824138	0.7185	0.03967
rs646817	1	205824559	0.5893	0.1364
rs3737002	1	205827396	0.0618	0.3583
rs12144461	1	205827427	0.2351	0.9151
rs11118131	1	205827819	0.8018	0.04173
rs3738468	1	205828981	0.8091	0.04164
rs10779330	1	205829297	0.8062	0.04149
rs11118135	1	205837051	0.8132	0.04134
rs12141045	1	205838777	0.799	0.04118
rs11118136	1	205839031	0.8162	0.0411
rs7539922	1	205839962	0.7296	0.04972
rs17259038	1	205840525	0.04487	0.3711
rs677066	1	205840614	0.6255	0.1347
rs11118157	1	205844942	0.6572	0.1349
rs11118166	1	205848618	0.8369	0.04109
rs11118167	1	205848777	0.839	0.04113
rs17259045	1	205849330	0.5108	0.1617
rs4844609	1	205849539	0.9992	0.3854
rs6691117	1	205849554	0.5833	0.1467
rs12032275	1	205850130	0.7821	0.04511
rs3818361	1	205851591	0.4892	0.311
rs7519119	1	205852775	0.9488	0.7657
rs7542544	1	205852846	0.9005	0.7548
rs6701713	1	205852912	0.4579	0.311
rs10429953	1	205855201	0.8172	0.04702
rs11578101	1	205858476	0.5036	0.3145
rs12734030	1	205860587	0.4924	0.08235
rs2296160	1	205861943	0.4233	0.2975
rs1408078	1	205867178	0.4137	0.2972
rs4844610	1	205869175	0.5652	0.2276
rs11803956	1	205869644	0.8218	0.7563
rs12041437	1	205869887	0.9211	0.7552
rs12034383	1	205870218	0.9985	0.7543
rs1408077	1	205870764	0.4104	0.2965
rs11581832	1	205870861	0.5347	0.3168
rs11803366	1	205873612	0.7884	0.8429
rs6661764	1	205875008	0.2049	0.1144
rs10494885	1	205881812	0.3239	0.02052
rs6701416	1	205882486	0.3236	0.02015
rs10779340	1	205883648	0.324	0.01998
rs6696840	1	205886352	0.1636	0.01972
rs11118242	1	205886936	0.3196	0.01989
rs12080578	1	205887235	0.2393	0.5854
rs6666431	1	205888701	0.01294	0.006731
rs6704151	1	205888942	0.01174	0.006723
rs1323720	1	205889784	0.04555	0.009325
rs1323721	1	205889863	0.07298	0.006991
rs1323722	1	205890028	0.04493	0.009268
rs6540438	1	205891061	0.1733	0.5844
rs960087	1	205893481	0.04508	0.009192
rs960088	1	205893690	0.04562	0.009189
rs2025372	1	205896276	0.04494	0.009177
rs12568779	1	205897876	0.1745	0.5541
rs11118278	1	205897980	0.04539	0.009157
rs11118281	1	205898725	0.04566	0.009146
rs10863451	1	205898776	0.01221	0.00661
rs1570567	1	205899351	0.01397	0.006607
rs7539772	1	205899924	0.0529	0.009092
rs4317806	1	205903800	0.05254	0.006578
rs11585607	1	205904363	0.1279	0.5836
rs7515149	1	205904975	0.05333	0.009014
rs17186897	1	205906128	0.0601	0.02554
rs6671969	1	205906290	0.1757	0.008989
rs10863461	1	205907399	0.065	0.008907
rs12567945	1	205908557	0.2888	0.7423
rs11589830	1	205909102	0.1911	0.5828
rs11578598	1	205909112	0.1883	0.5825
rs17045979	1	205909327	0.2966	0.7429
rs11578682	1	205909456	0.1832	0.5825
rs10863463	1	205910526	0.1645	0.01915
rs12729557	1	205912691	0.3353	0.08599
rs6684643	1	205912865	0.1776	0.009174
rs6657436	1	205914033	0.01478	0.006484
rs10494884	1	205914499	0.01366	0.006486
rs11588445	1	205914531	0.1847	0.5819
rs2296158	1	205918234	0.05322	0.01965
rs2296159	1	205918383	0.05308	0.009244
rs11118340	1	205920658	0.8979	0.6059
rs11118345	1	205921450	0.05264	0.009365
rs10779362	1	205923410	0.05027	0.0203
rs3085	1	205923877	0.8822	0.6073
rs11590898	1	205924019	0.4514	0.4897
rs11118359	1	205925169	0.04498	0.009869
rs12022909	1	205926366	0.04417	0.00994
rs11118387	1	205933799	0.03966	0.02005
rs11584215	1	205935478	0.1757	0.5811
rs7527798	1	205938913	0.08375	0.02572
rs11118410	1	205939818	0.08973	0.05611
rs11581651	1	205940704	0.1686	0.5794
rs11587253	1	205940729	0.1685	0.5798
rs1830762	1	205940895	0.2864	0.04486
rs17049197	1	205941327	0.3019	0.111
rs4844614	1	205941798	0.5344	0.1393
rs12073783	1	205942054	0.09921	0.0559
rs4306131	1	205942146	0.09897	0.05495
rs4562622	1	205943200	0.3082	0.6923
rs6667500	1	205946777	0.8671	0.2776
rs1977265	1	205947306	0.2649	0.1104
rs1570565	1	205947879	0.2774	0.1121
rs3927459	1	205950530	0.3704	0.156
rs1359147	1	205952773	0.3774	0.1565
rs1998538	1	205953110	0.3597	0.1658
rs1998539	1	205953219	0.3606	0.1686
rs2104303	1	205953307	0.3614	0.1671
rs2761421	1	205956856	0.3161	0.1986
rs3849268	1	205957191	0.9405	0.4176
rs2761422	1	205959889	0.3375	0.1632
rs2761423	1	205960335	0.4617	0.5899
rs2761424	1	205960405	0.3207	0.2022
rs2761425	1	205960656	0.3449	0.162
rs11118475	1	205961039	0.9213	0.4157
rs2488248	1	205966305	0.3427	0.1617
rs11118491	1	205968184	0.9212	0.4157
rs2796239	1	205968829	0.3378	0.1615
rs2796250	1	205970277	0.3444	0.1622
rs2796251	1	205970311	0.3449	0.1629
rs2796259	1	205979757	0.6329	0.343
rs2796262	1	205981803	0.5319	0.9344
rs2761434	1	205984122	0.02548	0.5132
rs12062235	1	205988416	0.7621	0.134
rs2761437	1	205989704	0.02404	0.5157
rs2796267	1	205991529	0.07605	0.2563
rs11118516	1	205995963	0.9598	0.5662
rs12067460	1	205996790	0.2978	0.5475
rs2724384	1	205996826	0.02256	0.4774
rs2724385	1	205998151	0.6377	0.351
rs2724387	1	205999240	0.5062	0.9235
rs4844390	1	206001472	0.02164	0.481
rs2724359	1	206002329	0.4979	0.9263
rs17006738	1	206002726	0.6729	0.1349
rs6671947	1	206003114	0.8118	0.844
rs2796269	1	206003509	0.1672	0.06923
rs2796270	1	206004235	0.6128	0.358
rs7545126	1	206004859	0.4773	0.377
rs2488253	1	206005332	0.4973	0.9345
rs2466571	1	206006669	0.7663	0.3843
rs11118555	1	206007476	0.8106	0.8439
rs2724374	1	206007814	0.02257	0.4923
rs2488255	1	206008364	0.4926	0.9337
rs2796271	1	206008550	0.5842	0.9301
rs2796275	1	206017113	0.07732	0.4307
rs12138764	1	206017369	0.9832	0.5704
rs2796278	1	206022446	0.222	0.5443
rs1962149	1	206023182	0.4328	0.9476
rs7541230	1	206024178	0.07322	0.3901
rs11118580	1	206025693	0.02721	0.5373
rs859705	1	206026288	0.4317	0.8815
rs6657476	1	206026727	0.02936	0.545
rs10449303	1	206027681	0.5043	0.5297
rs859706	1	206028893	0.4332	0.8968
rs12568382	1	206033016	0.867	0.6425
rs7144	1	206034342	0.4156	0.8899
rs14374	1	206034880	0.393	0.5937
rs17007184	1	206037248	0.7512	0.7751
rs2724377	1	206041441	0.5319	0.4162
rs1474742	1	206043289	0.4232	0.8774
rs2745972	1	206047186	0.5188	0.4142
rs4844620	1	206047524	0.1005	0.4972
rs2294911	1	206055226	0.8688	0.6286
rs2235768	1	206059962	0.8059	0.149
rs2724375	1	206064596	0.273	0.7692
rs2724373	1	206065823	0.1205	0.2256
rs12132780	1	206066228	0.06704	0.308
rs4844394	1	206067248	0.05445	0.2989
rs6540443	1	206068633	0.05329	0.2989
rs7537216	1	206073052	0.05173	0.2988
rs2745975	1	206080243	0.2601	0.7659
rs1318653	1	206081545	0.01604	0.4996
rs2745980	1	206084990	0.2554	0.7655
rs1204708	1	206090685	0.2559	0.7654
rs12731740	1	206091443	0.8867	0.567
rs926631	1	206093600	0.5444	0.4095
rs2745981	1	206093815	0.2132	0.2597
rs4844621	1	206096926	0.01943	0.7915
rs2796245	1	206097475	0.9027	0.2687
rs984984	1	206101711	0.1324	0.3827
rs2796247	1	206103599	0.1221	0.3865
rs2796249	1	206105307	0.03984	0.01054
rs1967689	1	206106094	0.01823	0.7965
rs694874	1	206106208	0.8311	0.07133
rs641783	1	206106325	0.9552	0.8111
rs2745964	1	206110030	0.05416	0.06364
rs1204672	1	206111055	0.008782	0.1522
rs677715	1	206113907	0.01408	0.4364
rs558248	1	206114058	0.01395	0.4366
rs2952	1	206115700	0.01391	0.4373
rs1555137	1	206116125	0.01787	0.7904
rs17009221	1	206116924	0.6959	0.1253
rs17009223	1	206116983	0.6406	0.1253
rs1204676	1	206117470	0.9633	0.8148
rs2745948	1	206117682	0.04411	0.04781
rs861475	1	206118011	0.01675	0.3155
rs2485065	1	206119459	0.343	0.5539
rs607952	1	206120408	0.08249	0.1349
rs2466574	1	206120476	0.0866	0.03959
rs1210225	1	206125294	0.5007	0.4083
rs658347	1	206125547	0.09576	0.07462
rs7572	1	206126632	0.3859	0.2809
rs2556	1	206126982	0.9094	0.9274
rs3820521	1	206127087	0.1144	0.4001
rs2235766	1	206128153	0.9303	0.9498
rs2745952	1	206128883	0.07989	0.0643
rs2179634	1	206129690	0.1149	0.03876
rs1009897	1	206130128	0.08738	0.1091
rs2745954	1	206130431	0.08127	0.03091
rs2745955	1	206130964	0.1385	0.04883
rs2724400	1	206131789	0.007642	0.04171
rs2300055	1	206132003	0.8113	0.1148
rs2250321	1	206132233	0.06873	0.09952
rs1973916	1	206132609	0.008151	0.03324
rs11118825	1	206133666	0.5433	0.5675
rs2262269	1	206134274	0.07199	0.02174
rs17754548	1	206134790	0.5449	0.3505
rs2259397	1	206135202	0.007714	0.03531
rs2267898	1	206135343	0.5459	0.5693
rs2796254	1	206135760	0.05257	0.02274
rs1932823	1	206136078	0.6898	0.6435
rs1474740	1	206136364	0.05948	0.02268
rs2488250	1	206136500	0.03002	0.08043
rs12566127	1	206137269	0.7907	0.1241
rs3738460	1	206137728	0.5847	0.3488
rs12029239	1	206139249	0.5614	0.5734
rs2724368	1	206139320	0.1409	0.01469
rs2724369	1	206139361	0.3139	0.409
rs1204682	1	206143629	0.2707	0.1602
rs6667619	1	206143843	0.5871	0.5989
rs656801	1	206144266	0.2612	0.5001
rs1932818	1	206144880	0.7395	0.1214
rs2267896	1	206147595	0.8517	0.1214
rs2267895	1	206147686	0.7974	0.1214
rs6540445	1	206148090	0.8228	0.12
rs1076725	1	206148263	0.4913	0.8164
rs11118880	1	206152206	0.4571	0.4454
rs2267894	1	206152358	0.4546	0.4421
rs1555138	1	206152723	0.249	0.5337
rs3754172	1	206153501	0.4274	0.4348
rs3754171	1	206153562	0.4482	0.4389
rs2745959	1	206155915	0.2672	0.02992
rs6693798	1	206156641	0.2965	0.6741
rs2785639	1	206157332	0.3065	0.4373
rs12095775	1	206157933	0.277	0.6661
rs6663269	1	206158721	0.288	0.6645
rs6663390	1	206158892	0.5163	0.2551
rs6688471	1	206158901	0.5747	0.2117
rs6666666	1	206159679	0.03171	0.1572
rs2785638	1	206160342	0.06293	0.01957
rs11118918	1	206162311	0.9447	0.4585
rs2745960	1	206162324	0.07876	0.01536
rs17010071	1	206163284	0.9398	0.5247
rs12041505	1	206164419	0.7812	0.5504
rs1160530	1	206164788	0.206	0.04201
rs2473653	1	206168279	0.07346	0.01535
rs560752	1	206173191	0.05555	0.01017
rs3866238	1	206176972	0.7636	0.09939
rs1204688	1	206177548	0.4281	0.5062
rs1204690	1	206178245	0.1491	0.5062
rs614732	1	206178748	0.2061	0.5144
rs1015656	1	206179834	0.21	0.5144
rs1028400	1	206180354	0.05629	0.0241
rs1204687	1	206187357	0.2106	0.5154
rs11582914	1	206188483	0.4416	0.399
rs11580454	1	206190972	0.03612	0.04879
rs11118958	1	206191827	0.1166	0.1136
rs7517152	1	206193696	0.02545	0.0306
rs1074327	1	206194113	0.0359	0.02639
rs11579772	1	206194996	0.02694	0.02628
rs2745967	1	206195345	0.04384	0.01242
rs11579848	1	206195478	0.02889	0.02595
rs11578508	1	206195688	0.02593	0.02467
rs12065224	1	206196311	0.02596	0.02448
rs1003716	1	206196421	0.1616	0.5257
rs12066493	1	206196727	0.02613	0.02423
rs11579530	1	206197041	0.02615	0.02423
rs7552993	1	206197528	0.02726	0.02425
rs11581407	1	206197904	0.02753	0.02428
rs11118962	1	206200895	0.01023	0.01526
rs2745935	1	206204678	0.1498	0.5638
rs878670	1	206206787	0.1495	0.5652
rs916508	1	206207091	0.08046	0.01152
rs2184820	1	206208855	0.02528	0.01858
rs671273	1	206211684	0.3558	0.5564
rs560311	1	206211696	0.4938	0.2619
rs606714	1	206218198	0.3534	0.5855
rs547641	1	206223492	0.3604	0.5844
rs17041871	1	206223590	0.528	0.7707
rs643930	1	206224964	0.2337	0.2089
rs475774	1	206225410	0.1863	0.2888
rs679373	1	206229728	0.3273	0.7716
rs637746	1	206229972	0.6635	0.3409
rs544172	1	206231063	0.274	0.7614
rs545947	1	206231243	0.6398	0.4722
rs12023412	1	206231961	0.6828	0.5579
rs684431	1	206232040	0.2751	0.8024
rs586683	1	206235236	0.2593	0.8388
rs587349	1	206236842	0.2552	0.8461
rs586030	1	206237110	0.316	0.8745
rs585942	1	206237168	0.4855	0.4879
rs663999	1	206237428	0.2265	0.8669
rs651480	1	206237991	0.9581	0.4928
rs3903999	1	206239137	0.499	0.3376
rs7535719	1	206239740	0.7119	0.584
rs7527908	1	206239846	0.5509	0.5838
rs567125	1	206242614	0.2446	0.8125
rs694409	1	206243251	0.9773	0.9673
rs11810275	1	206243693	0.2126	0.8245
rs6666839	1	206244148	0.2276	0.8263
rs3901316	1	206244841	0.8353	0.8435
rs675592	1	206244926	0.2777	0.8416
rs6676233	1	206246175	0.2046	0.832
rs586294	1	206250932	0.5447	0.04874
rs481764	1	206251579	0.6243	0.0486
rs481604	1	206251637	0.5328	0.04845
rs680479	1	206251808	0.2461	0.09469
rs7549764	1	206252626	0.3838	0.07838
rs6684965	1	206253528	0.4093	0.1804
rs1751582	1	206254293	0.3054	0.08062
rs1751581	1	206254459	0.2858	0.08682
rs12410765	1	206254554	0.4636	0.708
rs2767569	1	206254748	0.2818	0.09848
rs2745945	1	206254819	0.4578	0.09909
rs2785653	1	206256669	0.3632	0.1894
rs2785654	1	206256734	0.2306	0.3399
rs16808	1	206257246	0.4841	0.1916
rs1152832	1	206260355	0.2905	0.2124
rs1193096	1	206262139	0.5474	0.8225
rs556625	1	206262604	0.127	0.2701
rs2767567	1	206262704	0.5947	0.8928
rs12031491	1	206263391	0.9548	0.07287
rs11583070	1	206264179	0.3136	0.6555
rs591752	1	206264408	0.336	0.1956
rs11118973	1	206264784	0.05651	0.2841
rs6659522	1	206265723	0.06649	0.2851
rs659192	1	206267360	0.2052	0.08175
rs3811383	1	206270460	0.6131	0.9712
rs3811386	1	206271022	0.07168	0.2995
rs11804763	1	206272865	0.4686	0.3723
rs6702082	1	206273569	0.1991	0.5881
rs3736963	1	206274462	0.06561	0.3014
rs12128144	1	206274657	0.2	0.5891
rs6540448	1	206274747	0.07664	0.3028
rs600278	1	206275685	0.07177	0.303
rs4844633	1	206276008	0.3287	0.4999
rs6540449	1	206276212	0.06599	0.304
rs1409831	1	206276460	0.5391	0.7268
rs12087306	1	206277487	0.9259	0.9014
rs601078	1	206277746	0.08102	0.3058
rs905100	1	206278510	0.6351	0.9026
rs2767566	1	206279020	0.1055	0.3085
rs1359769	1	206279446	0.2079	0.08048
rs12734403	1	206280276	0.1464	0.08398
rs1536472	1	206280315	0.1468	0.08189
rs2785622	1	206281127	0.1976	0.07883
rs11118976	1	206281577	0.7438	0.9075
rs12406802	1	206281665	0.7119	0.9077
rs2281913	1	206282740	0.1555	0.08326
rs2274448	1	206282927	0.6607	0.9088
rs12136725	1	206283455	0.04087	0.3247
rs11588627	1	206285464	0.3321	0.9271
rs1536471	1	206285787	0.2995	0.08356
rs7514550	1	206288271	0.1583	0.5271
rs12407165	1	206288886	0.2447	0.6835
rs12410898	1	206288907	0.5829	0.8958
rs6540451	1	206291980	0.154	0.5428
rs841865	1	206292532	0.5386	0.42
rs2078332	1	206293979	0.145	0.672
rs11118979	1	206295851	0.2402	0.737
rs753264	1	206295999	0.1554	0.6719
rs2767565	1	206296744	0.5677	0.4219
rs9803859	1	206297054	0.2282	0.7372
rs943421	1	206297296	0.5758	0.4227
rs7552683	1	206298311	0.1513	0.6703
rs670077	1	206298377	0.589	0.4236
rs673287	1	206298678	0.5725	0.4215
rs2498035	1	206300607	0.8166	0.8935
rs2251465	1	206300621	0.9451	0.7895
rs4844634	1	206301011	0.2517	0.6792
rs17187009	1	206301726	0.763	0.8324
rs12057548	1	206302787	0.4969	0.6678
rs752525	1	206303849	0.1992	0.7468
rs11586515	1	206303897	0.5467	0.2098
rs752016	1	206304300	0.6065	0.3892
rs2498034	1	206305217	0.6088	0.3889
rs11118980	1	206305530	0.2569	0.6915
rs6656034	1	206305799	0.3403	0.8125
rs12057794	1	206306142	0.3387	0.7475
rs6662281	1	206306956	0.2686	0.6881
rs12094094	1	206309981	0.3942	0.8742
rs10863692	1	206310483	0.6374	0.8615
rs6673084	1	206310662	0.4547	0.7327
rs2478816	1	206311476	0.8785	0.3576
rs4844402	1	206311632	0.9703	0.16
rs2478815	1	206311750	0.7631	0.8124
rs12027972	1	206312078	0.8475	0.2803
rs4844635	1	206312733	0.6466	0.8446
rs2498029	1	206314277	0.3385	0.4704
rs2478811	1	206316381	0.5877	0.3816
rs2405519	1	206316423	0.7534	0.891
rs2274446	1	206319079	0.3617	0.6541
rs2274445	1	206319112	0.2327	0.3189
rs17011882	1	206319400	0.9944	0.9899
rs7540179	1	206320506	0.2909	0.3329
rs12031641	1	206320819	0.8359	0.2273
rs6540453	1	206322500	0.5017	0.6551
rs17187016	1	206322762	0.6411	0.4218
rs716461	1	206324252	0.8236	0.1544
rs10159299	1	206324725	0.5791	0.7174
rs17259241	1	206327089	0.6622	0.09778
rs12738587	1	206328578	0.5857	0.717
rs17187037	1	206328745	0.2527	0.9465
rs4844637	1	206328847	0.8027	0.1547
rs17011908	1	206328996	0.5882	0.2238
rs4844639	1	206329103	0.7791	0.1542
rs10863694	1	206329409	0.7869	0.142
rs2498024	1	206329773	0.5726	0.1934
rs2498023	1	206329845	0.5792	0.189
rs2478807	1	206330222	0.9973	0.9557
rs10863695	1	206330280	0.7243	0.1208
rs11118982	1	206330603	0.9457	0.6349
rs2478806	1	206332235	0.9578	0.9484
rs2498021	1	206333176	0.5792	0.1918
rs2498020	1	206333485	0.624	0.3508
rs12075355	1	206333721	0.7243	0.1274
rs2148699	1	206334201	0.6432	0.8826
rs2249852	1	206334597	0.685	0.1134
rs10863696	1	206335388	0.711	0.1134
rs2498019	1	206335398	0.4858	0.3229
rs2274443	1	206336454	0.6188	0.8836
rs3818517	1	206336867	0.9627	0.2199
rs6695694	1	206336948	0.4961	0.6777
rs2498018	1	206337104	0.4809	0.3239
rs12126111	1	206337728	0.5698	0.8863
rs7527482	1	206340508	0.9463	0.222
rs2478819	1	206340737	0.9495	0.9224
rs4844640	1	206340753	0.7495	0.1168
rs11118984	1	206344344	0.8954	0.3211
rs12404262	1	206344667	0.7247	0.2355
rs12083980	1	206345500	0.7966	0.3211
rs12085015	1	206345550	0.976	0.1837
rs12749608	1	206345692	0.6935	0.6408
rs11118986	1	206345851	0.777	0.3199
rs11118987	1	206347504	0.3901	0.3776
rs12032925	1	206347720	0.7279	0.1876
rs17011949	1	206347970	0.7984	0.2883
rs4844641	1	206348471	0.9343	0.1862
rs4844406	1	206348562	0.7792	0.2852
rs7538533	1	206348626	0.4415	0.3264
rs4844642	1	206351974	0.9113	0.3179
rs4844407	1	206352369	0.9079	0.3174
rs4844408	1	206352903	0.7392	0.2946
rs17187093	1	206352959	0.3212	0.6605
rs4844409	1	206355931	0.9349	0.1891
rs12035884	1	206356742	0.9671	0.3935
rs6695230	1	206357831	0.3664	0.04438
rs6698132	1	206358150	0.3869	0.04442
rs17187106	1	206358439	0.3865	0.03876
rs4844645	1	206360136	0.3088	0.6771
rs11799530	1	206360562	0.3088	0.6774
rs12041651	1	206362395	0.9527	0.4082
rs17259332	1	206362406	0.239	0.7383
rs11118988	1	206362706	0.6752	0.1936
rs12042643	1	206363437	0.9587	0.4083
rs12568876	1	206363650	0.7932	0.2219
rs6660047	1	206363721	0.3718	0.03404
rs7553758	1	206365192	0.728	0.9045
rs10863698	1	206365822	0.7048	0.9329
rs10863699	1	206365843	0.7622	0.9334
rs11585972	1	206366501	0.7625	0.9336
rs11118991	1	206366751	0.8378	0.1735
rs12407988	1	206366766	0.967	0.9336
rs681241	1	206367114	0.4475	0.1085
rs7528264	1	206367842	0.2492	0.1887
rs7517952	1	206367958	0.9811	0.9348
rs895239	1	206369212	0.8197	0.9351
rs895241	1	206369256	0.8067	0.9352
rs3811387	1	206369980	0.8084	0.9356
rs3811388	1	206370213	0.8236	0.9818
rs3811390	1	206370676	0.5918	0.5514
rs12046154	1	206371592	0.4253	0.7759
rs17187133	1	206373103	0.3089	0.2201
rs10863700	1	206374042	0.7761	0.7182
rs859499	1	206375863	0.9655	0.2163
rs17187140	1	206376398	0.241	0.5792
rs473500	1	206377532	0.8194	0.1887
rs640699	1	206378198	0.8312	0.1994
rs6540458	1	206379268	0.6494	0.04808
rs668878	1	206379933	0.2668	0.08265
rs11811891	1	206380943	0.5352	0.6407
rs686065	1	206381430	0.8504	0.08927
rs2007188	1	206386344	0.2423	0.0835
rs1875431	1	206387741	0.9012	0.03214
rs4844648	1	206388562	0.3591	0.7787
rs11578181	1	206389763	0.5437	0.1518
rs565908	1	206389898	0.242	0.08378
rs535846	1	206390852	0.8485	0.03215
rs12026640	1	206391620	0.6361	0.1977
rs600031	1	206391867	0.6603	0.1982
rs599064	1	206392116	0.7831	0.1986
rs6671923	1	206392425	0.8197	0.1592
rs4844411	1	206392835	0.585	0.9806
rs580906	1	206393363	0.4105	0.4706
rs1781019	1	206393606	0.4057	0.4701
rs1620156	1	206393615	0.4103	0.4693
rs6697350	1	206393662	0.4831	0.4275
rs12024077	1	206393837	0.8895	0.897
rs677256	1	206394089	0.4085	0.4676
rs550948	1	206394335	0.4015	0.4673
rs493194	1	206394685	0.867	0.8943
rs664188	1	206394720	0.4093	0.4648
rs2590688	1	206394847	0.3591	0.4662
rs662868	1	206395014	0.4506	0.3921
rs489501	1	206395102	0.9761	0.7981
rs486753	1	206395372	0.9165	0.7977
rs660668	1	206395501	0.5079	0.4011
rs11118994	1	206395586	0.7447	0.2729
rs633000	1	206395670	0.5126	0.3974
rs570700	1	206395942	0.5144	0.3964
rs6656221	1	206396241	0.6253	0.09936
rs1604364	1	206396391	0.7024	0.2403
rs11118995	1	206396846	0.5763	0.3183
rs10863702	1	206397665	0.5661	0.319
rs510965	1	206397937	0.9699	0.8108
rs11118996	1	206398272	0.5622	0.3201
rs1262049	1	206399273	0.5024	0.3941
rs1262048	1	206400554	0.9249	0.8223
rs4844649	1	206404015	0.9663	0.8668
rs4844650	1	206404676	0.9744	0.7739
rs2590685	1	206405855	0.3317	0.1909
rs11118997	1	206406224	0.3305	0.1379
rs12743454	1	206406361	0.3467	0.1915
rs11584330	1	206406780	0.1837	0.3956
rs17259394	1	206406875	0.9391	0.2787
rs895237	1	206408123	0.3635	0.3263
rs1249875	1	206408996	0.3558	0.2209
rs4844413	1	206409309	0.9687	0.7626
rs1249874	1	206409469	0.3705	0.3278
rs1249873	1	206409653	0.3747	0.3282
rs10157787	1	206409945	0.3729	0.3286
rs3860297	1	206410870	0.361	0.3289
rs12137551	1	206411653	0.5913	0.1683
rs6682437	1	206413469	0.3477	0.2208
rs874785	1	206413778	0.32	0.2207
rs1545341	1	206415710	0.9614	0.9572
rs12033110	1	206415882	0.9274	0.7537
rs4406632	1	206417389	0.3831	0.2206
rs4406633	1	206417575	0.3906	0.2208
rs4406634	1	206417700	0.3934	0.2209
rs6673048	1	206420478	0.4742	0.2207
rs1075848	1	206424982	0.5438	0.2042
rs1892286	1	206425734	0.4666	0.2207
rs6656369	1	206427605	0.9005	0.5089
rs11119004	1	206427655	0.4944	0.2208
rs6656560	1	206427770	0.5098	0.221
rs2489774	1	206428150	0.9295	0.2417
rs7411544	1	206428793	0.4666	0.4888
rs4844414	1	206429381	0.9661	0.7438
rs2218481	1	206432976	0.5602	0.2684
rs12410558	1	206433614	0.9546	0.9378
rs1609841	1	206434237	0.9733	0.9383
rs11590686	1	206434824	0.5648	0.4252
rs11585595	1	206434851	0.5689	0.425
rs7555574	1	206435685	0.6711	0.003455
rs17012155	1	206435869	0.3818	0.8592
rs7521091	1	206435973	0.5056	0.4283
rs17012158	1	206436448	0.4235	0.3865
rs1249868	1	206436788	0.8301	0.4012
rs11119010	1	206438731	0.5366	0.3552
rs7525987	1	206439935	0.5167	0.5636
rs11119011	1	206440018	0.6044	0.3596
rs10863703	1	206442361	0.4171	0.1375
rs1249865	1	206442701	0.6188	0.3393
rs2498036	1	206444686	0.1947	0.8259
rs756098	1	206445248	0.003188	0.2936
rs1075787	1	206445789	0.7207	0.797
rs12142104	1	206447400	0.6248	0.1875
rs12759501	1	206448099	0.6378	0.1872
rs12094123	1	206448368	0.4549	0.3693
rs1664232	1	206448663	0.1973	0.4834
rs10863704	1	206448779	0.6244	0.1857
rs10863705	1	206448824	0.6217	0.186
rs1318276	1	206449632	0.7911	0.8108
rs879047	1	206451877	0.6763	0.4263
rs12747458	1	206453361	0.8223	0.4798
rs2590695	1	206453746	0.3556	0.7958
rs1664227	1	206456709	0.553	0.1526
rs4844657	1	206456778	0.8741	0.03366
rs4844658	1	206456785	0.837	0.03389
rs3748735	1	206457092	0.824	0.4948
rs12120681	1	206457708	0.8901	0.5841
rs11119014	1	206457721	0.03118	0.8474
rs881758	1	206460171	0.6322	0.6978
rs3748737	1	206462779	0.8261	0.03643
rs12126061	1	206462807	0.6764	0.5827
rs17259450	1	206464198	0.8458	0.4763
rs1262046	1	206467115	0.5578	0.241
rs12404757	1	206468730	0.8292	0.03704
rs875044	1	206469881	0.8418	0.03771
rs11586367	1	206470634	0.6578	0.7
rs11119016	1	206470841	0.5341	0.2257
rs1537694	1	206471119	0.6274	0.1472
rs1537693	1	206471446	0.3003	0.1644
rs12566264	1	206473621	0.01736	0.8376
rs12566295	1	206473990	0.02638	0.8374
rs2782933	1	206474060	0.371	0.3078
rs2590681	1	206474126	0.5676	0.08491
rs2782934	1	206475126	0.4677	0.1492
rs11119017	1	206475513	0.3239	0.01128
rs2590680	1	206476063	0.6397	0.2245
rs17187233	1	206476328	0.7932	0.7578
rs6685511	1	206476783	0.3993	0.197
rs12030888	1	206476987	0.3493	0.4747
rs12739500	1	206477133	0.6811	0.6665
rs1272623	1	206477258	0.5816	0.8316
rs4844660	1	206478056	0.6752	0.4118
rs1262047	1	206478389	0.9705	0.7158
rs1335045	1	206480656	0.7738	0.5963
rs7533778	1	206482494	0.03299	0.5664
rs1620298	1	206485911	0.4195	0.7633
rs1664247	1	206486743	0.9152	0.3617
rs1781038	1	206487211	0.1026	0.8383
rs12132136	1	206487288	0.3781	0.4345
rs4844664	1	206489823	0.6625	0.8688
rs1762470	1	206490473	0.9085	0.8881
rs1781032	1	206490799	0.9109	0.8859
rs1781030	1	206490828	0.917	0.8669
rs1953329	1	206491145	0.8099	0.6998
rs12135577	1	206491481	0.2456	0.3629
rs12058868	1	206491528	0.1129	0.1371
rs17012244	1	206491603	0.05463	0.5216
rs2801193	1	206492294	0.07717	0.229
rs11119022	1	206492331	0.6599	0.9368
rs17187240	1	206493242	0.9611	0.0004322
rs1249858	1	206494891	0.09798	0.2237
rs1269860	1	206497146	0.1089	0.2237
rs1445355	1	206499387	0.09791	0.223
rs1664234	1	206499848	0.9338	0.8896
rs12140101	1	206500096	0.2821	0.366
rs11119027	1	206500506	0.257	0.3657
rs12730749	1	206500831	0.2809	0.3657
rs1664228	1	206501059	0.9893	0.8926
rs12731099	1	206501077	0.2796	0.3645
rs12044129	1	206501183	0.6212	0.8684
rs6540460	1	206501230	0.2785	0.3638
rs6540462	1	206501519	0.277	0.3636
rs2897065	1	206502631	0.1721	0.1168
rs12760062	1	206503353	0.3444	0.2908
rs1664241	1	206503646	0.9565	0.8925
rs12040127	1	206503773	0.7345	0.9007
rs12037051	1	206503906	0.7503	0.9
rs11119029	1	206504444	0.2895	0.3635
rs7519730	1	206505588	0.2615	0.3635
rs12085405	1	206507183	0.1719	0.115
rs12024029	1	206508524	0.5679	0.8624
rs11588788	1	206508623	0.4511	0.3665
rs6703732	1	206509793	0.5034	0.2583
rs2154229	1	206510079	0.5451	0.06354
rs6670619	1	206510145	0.4959	0.2581
rs6658776	1	206511036	0.517	0.258
rs1562205	1	206511725	0.718	0.06354
rs1781017	1	206512031	0.8614	0.7884
rs11119031	1	206512164	0.5318	0.2505
rs17187247	1	206512173	0.5832	0.9794
rs2590691	1	206512423	0.7831	0.06322
rs1781016	1	206512785	0.914	0.7874
rs6689034	1	206512811	0.8286	0.06333
rs2440903	1	206512943	0.9555	0.7889
rs2440902	1	206512982	0.8459	0.06349
rs2440901	1	206513022	0.9579	0.7902
rs12735671	1	206513809	0.5534	0.2502
rs1562204	1	206514074	0.9429	0.8732
rs1617731	1	206514147	0.5908	0.7666
rs1537697	1	206514245	0.8557	0.6926
rs1537696	1	206514383	0.971	0.7951
rs1537695	1	206514525	0.8996	0.06421
rs1781014	1	206515850	0.9706	0.7966
rs12121098	1	206516106	0.5547	0.2489
rs12122022	1	206516624	0.5339	0.2488
rs12752795	1	206517269	0.5386	0.2487
rs2801191	1	206519604	0.4717	0.2484
rs1781034	1	206520994	0.6787	0.2773
rs17012292	1	206521052	0.6894	0.0001967
rs6681821	1	206523545	0.9998	0.8075
rs6670070	1	206524524	0.852	0.8428
rs2801199	1	206524945	0.6415	0.7514
rs1781035	1	206525531	0.2998	0.7353
rs17259485	1	206525906	0.6945	0.000316
rs6686992	1	206526434	0.9262	0.07096
rs6704329	1	206527966	0.8925	0.9514
rs6693296	1	206528009	0.8874	0.9746
rs6702740	1	206530011	0.8665	0.9949
rs1781026	1	206530558	0.9022	0.02606
rs3121647	1	206530741	0.8648	0.0004115
rs1781025	1	206530764	0.964	0.0004095
rs718242	1	206531533	0.8474	0.02562
rs2782944	1	206531908	0.8451	0.0003788
rs2782945	1	206531918	0.8451	0.0003651
rs1937160	1	206532580	0.7009	0.8504
rs7540011	1	206534878	0.835	0.8491
rs3131496	1	206535176	0.7527	0.02955
rs3121651	1	206535963	0.9198	0.008483
rs7515725	1	206537331	0.8716	0.7634
rs2801216	1	206542318	0.9169	0.01201
rs11119035	1	206544031	0.8613	0.7661
rs1762463	1	206544046	0.711	0.0003179
rs11119037	1	206544501	0.8645	0.771
rs6540464	1	206545795	0.5655	0.0003138
rs6540465	1	206545826	0.5272	0.0003144
rs6681407	1	206546057	0.5292	0.0003154
rs11119039	1	206546882	0.8654	0.781
rs6702300	1	206552497	0.4024	0.4476
rs2115594	1	206553177	0.8026	0.9882
rs6689238	1	206556220	0.8828	0.0232
rs2897064	1	206557518	0.9163	0.02334
rs985822	1	206558325	0.6443	0.3783
rs4844671	1	206558720	0.6362	0.9241
rs17012369	1	206559056	0.5252	0.0003224
rs12084679	1	206562240	0.755	0.9552
rs4844417	1	206565613	0.7892	0.01592
rs931694	1	206566504	0.9844	0.02774
rs931695	1	206566954	0.7841	0.01579
rs4844673	1	206571949	0.9961	0.8052
rs17259506	1	206572747	0.4822	0.0002777
rs6699314	1	206574094	0.9572	0.2063
rs6666286	1	206574357	0.4801	0.0002919
rs1027541	1	206575695	0.9965	0.682
rs10863707	1	206576502	0.7065	0.0244
rs17259513	1	206576830	0.9489	0.5714
rs1499577	1	206577974	0.5114	0.03346
rs6540466	1	206578062	0.4815	0.0002918
rs7544420	1	206578848	0.849	0.6841
rs6695225	1	206580351	0.6043	0.01255
rs7543864	1	206581970	0.937	0.01259
rs17259520	1	206583183	0.7607	0.8419
rs6694253	1	206585406	0.5449	0.7884
rs7541965	1	206585734	0.7399	0.842
rs17045115	1	206586215	0.9926	0.2982
rs6689464	1	206586776	0.7265	0.8422
rs2217357	1	206587191	0.7612	0.8422
rs12074765	1	206588679	0.7422	0.8268
rs17006055	1	206588694	0.2859	0.145
rs17187296	1	206590387	0.7356	0.8221
rs6703067	1	206590659	0.4017	0.0006055
rs6691187	1	206591265	0.3365	0.0008102
rs12406933	1	206592606	0.8637	0.4845
rs6661433	1	206592720	0.3532	0.1337
rs11119053	1	206593048	0.1376	0.4805
rs2052909	1	206593814	0.0821	0.1275
rs7519519	1	206595654	0.121	0.1671
rs10863708	1	206595949	0.08809	0.1274
rs12026608	1	206597133	0.06556	0.1306
rs12025827	1	206597153	0.05814	0.1303
rs1499580	1	206597858	0.1116	0.148
rs11119055	1	206600067	0.08413	0.8783
rs7525154	1	206600284	0.07758	0.8763
rs1864270	1	206600859	0.9579	0.3162
rs6677524	1	206602397	0.0393	0.493
rs6680761	1	206603949	0.5086	0.9738
rs6680851	1	206604063	0.1459	0.1262
rs1864269	1	206605454	0.1458	0.124
rs17187310	1	206607554	0.5395	0.9358
rs12749470	1	206608389	0.6792	0.07185
rs12130926	1	206609293	0.7067	0.8299
rs1499589	1	206609806	0.3244	0.925
rs10779476	1	206610185	0.3448	0.8904
rs17259527	1	206610511	0.6235	0.7695
rs17012436	1	206611238	0.8357	0.1033
rs7538010	1	206611809	0.7358	0.2674
rs7515332	1	206612476	0.8435	0.1043
rs696986	1	206614119	0.9087	0.9166
rs696985	1	206614205	0.5612	0.6518
rs696984	1	206614797	0.4026	0.5963
rs696983	1	206614846	0.208	0.5475
rs696982	1	206615016	0.8604	0.8458
rs4844420	1	206615438	0.4296	0.5556
rs17187331	1	206615794	0.2343	0.5742
rs696981	1	206616469	0.2087	0.6
rs12040181	1	206616813	0.7303	0.4144
rs701642	1	206618156	0.209	0.5706
rs11119057	1	206618396	0.3149	0.9413
rs12138270	1	206618991	0.3113	0.9704
rs12408607	1	206619211	0.7282	0.3608
rs11119058	1	206619556	0.405	0.61
rs11119059	1	206619721	0.2954	0.8374
rs17187352	1	206620164	0.7983	0.1158
rs698993	1	206620330	0.3334	0.2527
rs1499572	1	206620570	0.8826	0.1153
rs701641	1	206620808	0.3432	0.2527
rs17259568	1	206621655	0.1979	0.1924
rs12409730	1	206622430	0.4835	0.7326
rs12139965	1	206623282	0.1871	0.447
rs1499588	1	206623746	0.7558	0.7389
rs4844675	1	206623901	0.9815	0.944
rs6540469	1	206624424	0.5031	0.8848
rs696979	1	206625170	0.4883	0.8869
rs12039902	1	206625472	0.447	0.1895
rs17012449	1	206627641	0.4258	0.1891
rs10494897	1	206627886	0.3962	0.1874
rs2163039	1	206627976	0.9673	0.8982
rs696977	1	206628781	0.7838	0.4941
rs4844421	1	206629013	0.6992	0.7026
rs12045598	1	206630515	0.4477	0.1879
rs961484	1	206630684	0.988	0.899
rs17187380	1	206630794	0.6456	0.7013
rs17012459	1	206630803	0.4435	0.1886
rs701639	1	206631366	0.4868	0.9237
rs12750718	1	206633240	0.6345	0.7523
rs12096711	1	206633428	0.9357	0.9006
rs701634	1	206633775	0.4948	0.9291
rs12046553	1	206633788	0.4962	0.1931
rs12025641	1	206633910	0.9375	0.9008
rs11119064	1	206634039	0.7148	0.4952
rs12410526	1	206634684	0.6129	0.2128
rs17012470	1	206634754	0.7963	0.07402
rs17012471	1	206635435	0.4802	0.1942
rs696975	1	206635636	0.6646	0.4946
rs17187394	1	206635866	0.6473	0.4437
rs17012473	1	206636145	0.457	0.1947
rs10779477	1	206637060	0.9353	0.9008
rs696971	1	206639618	0.526	0.8158
rs696969	1	206641239	0.5054	0.1998
rs696968	1	206642204	0.6929	0.4826
rs11119066	1	206642763	0.7717	0.9392
rs17020312	1	206643973	0.9219	0.3654
rs710417	1	206644823	0.4734	0.238
rs839642	1	206645598	0.5206	0.2466
rs2163040	1	206646988	0.3865	0.2566
rs2115596	1	206647314	0.3674	0.2887
rs696944	1	206650153	0.4384	0.9869
rs12751764	1	206650731	0.1788	0.3696
rs17012489	1	206650972	0.291	0.8942
rs12038295	1	206651574	0.2629	0.8947
rs1499575	1	206651975	0.2668	0.895
rs4844422	1	206653483	0.728	0.3928
rs17022378	1	206654058	0.6079	0.018
rs1353866	1	206654517	0.4854	0.3109
rs696948	1	206656528	0.114	0.4947
rs1991539	1	206656564	0.5759	0.9444
rs696172	1	206657055	0.1213	0.6529
rs12031040	1	206657431	0.4928	0.6785
rs12124696	1	206657826	0.03207	0.5102
rs12135163	1	206658442	0.002201	0.8961
rs696950	1	206659250	0.4351	0.4775
rs710420	1	206660426	0.8827	0.5908
rs12043971	1	206663025	0.6096	0.5992
rs17041881	1	206663043	0.9691	0.8627
rs6684369	1	206663161	0.9062	0.8047
rs10494898	1	206664604	0.6379	0.6092
rs696964	1	206665073	0.8935	0.71
rs17012514	1	206669812	0.9893	0.8663
rs988807	1	206670118	0.9575	0.475
rs12047825	1	206672430	0.7148	0.6117
rs6662504	1	206672732	0.9858	0.8664
rs12037321	1	206674103	0.9171	0.6702
rs12034838	1	206674150	0.689	0.6117
rs12034892	1	206674540	0.702	0.6118
rs17012524	1	206674851	0.9172	0.6678
rs717705	1	206674995	0.9781	0.8627
rs17012528	1	206675384	0.6994	0.6119
rs696946	1	206675737	0.6998	0.6119
rs696945	1	206676526	0.7039	0.612
rs17012531	1	206676822	0.9458	0.986
rs7537358	1	206677258	0.9243	0.9885
rs701621	1	206677405	0.9509	0.7037
rs701618	1	206677746	0.932	0.7077
rs1098688	1	206679372	0.3679	0.7838
rs701610	1	206686465	0.951	0.9369
rs4844678	1	206686481	0.1919	0.1244
rs7520881	1	206686895	0.02706	0.9512
rs17012542	1	206687384	0.6063	0.2179
rs12025789	1	206688583	0.6356	0.2176
rs12046750	1	206688618	0.5948	0.2174
rs12089705	1	206689492	0.5854	0.223
rs12090822	1	206689715	0.5824	0.2234
rs12122106	1	206689865	0.03153	0.9092
rs701608	1	206690098	0.2535	0.4717
rs9645353	1	206690245	0.04481	0.7541
rs12027131	1	206690496	0.6378	0.2454
rs12141894	1	206690906	0.001327	0.7798
rs1499585	1	206692354	0.7343	0.7689
rs1499586	1	206692698	0.3017	0.7168
rs17012555	1	206692898	0.7453	0.2605
rs17259637	1	206695208	0.1342	0.483
rs17012564	1	206695830	0.1803	0.1162
rs696961	1	206698479	0.07644	0.9735
rs696960	1	206699918	0.5651	0.4374
rs696959	1	206700127	0.5379	0.4376
rs696958	1	206700625	0.4838	0.3799
rs17012578	1	206701230	0.1407	0.1909
rs7549288	1	206701867	0.7433	0.1887
rs1392096	1	206702172	0.04899	0.6519
rs17012587	1	206702874	0.2659	0.5332
rs17259644	1	206703230	0.7294	0.8652
rs993324	1	206703492	0.6068	0.7276
rs2115595	1	206706053	0.8838	0.7392
rs696956	1	206706588	0.8883	0.7423
rs10863712	1	206706773	0.7676	0.387
rs696955	1	206708544	0.8388	0.7458
rs7527336	1	206708728	0.1079	0.8245
rs2897016	1	206710421	0.04446	0.6551
rs696954	1	206710508	0.1191	0.8104
rs696953	1	206710616	0.2962	0.8224
rs696952	1	206711359	0.3297	0.689
rs696951	1	206711443	0.3091	0.6913
rs11119072	1	206711605	0.2363	0.8717
rs701628	1	206711868	0.7634	0.6133
rs701627	1	206712713	0.2742	0.9791
rs12024584	1	206712883	0.15	0.894
rs701625	1	206713213	0.7246	0.5954
rs701624	1	206713627	0.2246	0.6495
rs12048668	1	206714608	0.1164	0.9036
rs11119073	1	206717992	0.1014	0.9037
rs12063017	1	206719202	0.1117	0.8945
rs841490	1	206719958	0.7172	0.5941
rs12064511	1	206720184	0.1163	0.907
rs841489	1	206720337	0.2888	0.9827
rs2066289	1	206720941	0.1181	0.9088
rs749051	1	206721685	0.6996	0.5895
rs1429266	1	206722467	0.1472	0.9092
rs701617	1	206723444	0.2719	0.9964
rs1366755	1	206724332	0.1776	0.9101
rs701616	1	206724491	0.2969	0.995
rs701615	1	206724906	0.1425	0.6438
rs701614	1	206724938	0.1417	0.6437
rs841503	1	206729582	0.1352	0.6435
rs841498	1	206733872	0.1305	0.6438
rs1583017	1	206734124	0.04011	0.7296
rs841497	1	206734509	0.09121	0.9882
rs12724235	1	206740330	0.1435	0.9112
rs10779480	1	206741170	0.08026	0.993
rs17187456	1	206741348	0.5436	0.5258
rs12132724	1	206741468	0.2223	0.9852
rs17187463	1	206741976	0.2188	0.9834
rs17012649	1	206742037	0.1904	0.264
rs17012650	1	206742382	0.1787	0.633
rs10158044	1	206742790	0.0311	0.7512
rs17259665	1	206742804	0.03308	0.753
rs12753174	1	206742928	0.03489	0.7547
rs7551719	1	206743006	0.2048	0.9716
rs11119075	1	206743341	0.6344	0.5922
rs12036920	1	206743628	0.1867	0.9297
rs1341679	1	206743793	0.6322	0.5925
rs6684392	1	206743812	0.2098	0.9628
rs6540474	1	206747956	0.04654	0.8535
rs7519170	1	206748960	0.06577	0.8293
rs7519276	1	206749097	0.4442	0.5802
rs17187484	1	206749209	0.3046	0.9133
rs4844682	1	206750044	0.1923	0.9793
rs1341680	1	206750192	0.06953	0.7922
rs947391	1	206752327	0.6259	0.5833
rs11119076	1	206753451	0.2429	0.8459
rs10779481	1	206755035	0.2413	0.8392
rs11119078	1	206758345	0.2401	0.8392
rs1361606	1	206758666	0.6233	0.5795
rs11119079	1	206759140	0.2439	0.8389
rs10779483	1	206759309	0.1619	0.8375
rs10465684	1	206759379	0.1655	0.8159
rs7518870	1	206761194	0.2652	0.8164
rs7540932	1	206761281	0.5758	0.8175
rs11119080	1	206761639	0.2186	0.8379
rs6690824	1	206762164	0.2296	0.4895
rs11119081	1	206763576	0.5859	0.7764
rs12120403	1	206763794	0.5176	0.8222
rs17012706	1	206763927	0.1983	0.8366
rs17259700	1	206765196	0.1816	0.8127
rs10863713	1	206765292	0.2159	0.8372
rs882477	1	206765411	0.1683	0.7979
rs882478	1	206765668	0.6292	0.5398
rs7529419	1	206765943	0.6802	0.779
rs12048338	1	206766282	0.2627	0.9269
rs2405104	1	206767356	0.8838	0.8029
rs1417954	1	206767412	0.5512	0.4627
rs4844686	1	206767737	0.9661	0.8144
rs4844687	1	206767757	0.6779	0.7032
rs4844688	1	206767831	0.4132	0.6974
rs12069004	1	206768288	0.9987	0.5121
rs1341683	1	206768461	0.2177	0.9033
rs1417953	1	206768530	0.1926	0.7903
rs868415	1	206769200	0.1854	0.7895
rs885021	1	206769664	0.2252	0.892
rs4515789	1	206770265	0.2077	0.8968
rs11576725	1	206773559	0.1535	0.7903
rs11119085	1	206774706	0.06723	0.7784
rs17187526	1	206775263	0.4663	0.5912
rs11119086	1	206776503	0.7853	0.009628
rs7512748	1	206776972	0.4423	0.4977
rs10863714	1	206777216	0.3282	0.5736
rs12752047	1	206777624	0.4423	0.4976
rs4844691	1	206778555	0.4428	0.4974
rs11119087	1	206778648	0.7853	0.01032
rs11119088	1	206778715	0.7853	0.01035
rs7519350	1	206779222	0.4465	0.4966
rs10863715	1	206779788	0.09459	0.5842
rs11801521	1	206780239	0.7853	0.009984
rs10863717	1	206780474	0.7853	0.01073
rs4844692	1	206782321	0.328	0.9042
rs10863718	1	206784228	0.3539	0.6055
rs1891196	1	206785295	0.8087	0.3478
rs10494900	1	206785365	0.5828	0.01908
rs4844694	1	206786160	0.938	0.2069
rs7548249	1	206786471	0.8472	0.346
rs1539168	1	206786700	0.9208	0.2055
rs7527585	1	206786808	0.4474	0.6973
rs17012779	1	206787079	0.4413	0.6969
rs6656598	1	206788995	0.8036	0.236
rs4593829	1	206790074	0.8776	0.2033
rs10494901	1	206792439	0.9695	0.7462
rs4503349	1	206792625	0.9428	0.108
rs11119094	1	206796952	0.7645	0.149
rs11582312	1	206797724	0.4785	0.6499
rs17012827	1	206799244	0.191	0.8265
rs12077844	1	206799623	0.2059	0.8253
rs12736052	1	206799657	0.5772	0.3194
rs17012862	1	206802181	0.9476	0.2943
rs17012866	1	206802418	0.2066	0.822
rs6540477	1	206804282	0.1332	0.7036
rs10779485	1	206805657	0.9593	0.2928
rs10779486	1	206805932	0.9849	0.293
rs7537001	1	206807516	0.239	0.8219
rs17187561	1	206808636	0.7708	0.8942
rs11119097	1	206813021	0.2291	0.8856
rs12744666	1	206817051	0.4326	0.8984
rs17187568	1	206817439	0.759	0.8914
rs12144235	1	206818005	0.452	0.5815
rs11585172	1	206818174	0.4012	0.8969
rs12737385	1	206818455	0.4016	0.8974
rs7547657	1	206820744	0.665	0.4158
rs7550548	1	206821540	0.4881	0.561
rs6540478	1	206822228	0.5672	0.3932
rs17187582	1	206822427	0.5828	0.2026
rs6665718	1	206822777	0.6078	0.4066
rs17259784	1	206824209	0.4402	0.2489
rs11119098	1	206824400	0.7287	0.6365
rs1856719	1	206825989	0.5705	0.394
rs12732064	1	206826540	0.4288	0.8889
rs11588388	1	206826972	0.4827	0.889
rs17259791	1	206828216	0.5918	0.7931
rs12728670	1	206828689	0.6507	0.4753
rs12120596	1	206829398	0.5923	0.4211
rs12734517	1	206829886	0.4588	0.9054
rs17259798	1	206830164	0.374	0.1648
rs6678378	1	206831458	0.3639	0.1649
rs12143192	1	206832095	0.6853	0.4865
rs12029495	1	206833233	0.152	0.693
rs951279	1	206833518	0.6165	0.4662
rs1417075	1	206834977	0.7531	0.3247
rs12140869	1	206835563	0.6266	0.4369
rs12123217	1	206836584	0.635	0.4373
rs949495	1	206838063	0.1677	0.6937
rs12145099	1	206839533	0.6443	0.449
rs10779489	1	206839581	0.763	0.4767
rs11590666	1	206839612	0.3597	0.5727
rs4844698	1	206840140	0.6275	0.4766
rs1340108	1	206841960	0.8464	0.4307
rs11577135	1	206842582	0.5251	0.5696
rs17259840	1	206842900	0.6695	0.9106
rs17187617	1	206843188	0.7329	0.1858
rs951371	1	206843725	0.7028	0.91
rs951372	1	206843884	0.9944	0.4754
rs6694783	1	206844229	0.5483	0.8568
rs946801	1	206844372	0.7638	0.1868
rs869521	1	206844518	0.5553	0.9375
rs17187638	1	206845820	0.7253	0.1876
rs2282358	1	206846215	0.799	0.9435
rs2185383	1	206846306	0.7067	0.6858
rs11804397	1	206846559	0.1366	0.6642
rs17259854	1	206847724	0.3615	0.9906
rs17259861	1	206848109	0.6753	0.9515
rs12025314	1	206850229	0.2603	0.9092
rs12119793	1	206853806	0.7569	0.69
rs1340113	1	206854363	0.9912	0.4454
rs4844429	1	206855351	0.9729	0.6594
rs12122043	1	206856572	0.518	0.7433
rs1856720	1	206856954	0.7267	0.8464
rs12123122	1	206857602	0.1351	0.7744
rs11119101	1	206859569	0.9975	0.6968
rs12071225	1	206861027	0.6458	0.9266
rs6692589	1	206862601	0.7349	0.6174
rs17187645	1	206864793	0.8227	0.7614
rs7530875	1	206865970	0.4284	0.7346
rs11808293	1	206866343	0.9193	0.4485
rs11582229	1	206868187	0.589	0.6653
rs7546488	1	206870744	0.6397	0.8936
rs4391668	1	206871548	0.8537	0.5081
rs4468164	1	206871872	0.2861	0.5005
rs2404678	1	206871910	0.7375	0.5034
rs6685613	1	206873563	0.2535	0.2162
rs1166859	1	206876126	0.06808	0.592
rs1166860	1	206876163	0.09233	0.6196
rs1166861	1	206876245	0.8858	0.2018
rs1166863	1	206876702	0.9073	0.5893
rs1166864	1	206876721	0.8313	0.2461
rs1166865	1	206876857	0.8879	0.5844
rs1166866	1	206877352	0.7712	0.8796
rs1166867	1	206879702	0.3477	0.9145
rs1166868	1	206879742	0.8639	0.8565
rs12145940	1	206884829	0.4866	0.6185
rs4844704	1	206886169	0.4744	0.6154
rs6670308	1	206894774	0.5544	0.4703
rs6688285	1	206896749	0.5879	0.4728
rs6680293	1	206897122	0.7438	0.09257
rs1340117	1	206897234	0.7401	0.4985
rs11589583	1	206897511	0.5135	0.5117
rs6540484	1	206902707	0.6765	0.9279
rs6669368	1	206904589	0.6723	0.9276
rs17013019	1	206907009	0.6935	0.9285
rs7519477	1	206907363	0.5519	0.8687
rs6540485	1	206907635	0.6314	0.9301
rs6691596	1	206908475	0.6648	0.9305
rs2404673	1	206913210	0.2275	0.4732
rs2404672	1	206913720	0.6942	0.934
rs17259875	1	206916257	0.7651	0.4796
rs17013024	1	206916845	0.7055	0.9411
rs17013025	1	206918190	0.7394	0.9422
rs4483409	1	206918383	0.1076	0.7386
rs11579666	1	206919544	0.649	0.9451
rs10494902	1	206920414	0.6132	0.9477
rs17013032	1	206920468	0.5886	0.9499
rs6664062	1	206922018	0.568	0.9535
rs6664277	1	206922235	0.6026	0.9534
rs7529887	1	206922792	0.5985	0.9675
rs12119681	1	206924569	0.9928	0.8433
rs4844432	1	206924802	0.8432	0.6201
rs10863723	1	206926916	0.8565	0.4156
rs11119110	1	206927087	0.8239	0.4199
rs2896936	1	206928095	0.7842	0.3493
rs17013077	1	206929196	0.6774	0.91
rs17013080	1	206929276	0.7229	0.7041
rs17013082	1	206930324	0.5811	0.7042
rs11119111	1	206930881	0.7538	0.3298
rs6677112	1	206931564	0.8081	0.6572
rs6668364	1	206932841	0.8108	0.9391
rs12069043	1	206935289	0.6483	0.6996
rs11808532	1	206936524	0.859	0.8912
rs11119114	1	206938771	0.8634	0.8881
rs1166872	1	206939058	0.9815	0.1045
rs1166873	1	206939117	0.8956	0.1047
rs10779492	1	206940407	0.8794	0.07185
rs10779493	1	206940548	0.9043	0.1044
rs4844714	1	206940742	0.8497	0.7686
rs7532138	1	206941287	0.8193	0.2864
rs12080140	1	206942278	0.8473	0.7686
rs1770206	1	206949770	0.4818	0.1081
rs10494904	1	206949944	0.7218	0.7704
rs12097986	1	206949984	0.7217	0.7716
rs12098110	1	206950220	0.7197	0.7713
rs12083155	1	206950482	0.7204	0.772
rs11119116	1	206950818	0.7209	0.7728
rs7546949	1	206951176	0.7209	0.7743
rs6540488	1	206952541	0.721	0.7747
rs12091708	1	206952718	0.7212	0.7759
rs6664700	1	206952971	0.7214	0.7775
rs6675671	1	206953014	0.7218	0.777
rs17013108	1	206953093	0.7221	0.7761
rs11811442	1	206953945	0.7758	0.7782
rs7519704	1	206955243	0.7759	0.7788
rs11119118	1	206956822	0.7715	0.7793
rs11119119	1	206956893	0.7714	0.7797
rs17013124	1	206957442	0.7667	0.7804
rs17013127	1	206957493	0.7667	0.7803
rs1166876	1	206957633	0.8212	0.2242
rs11800426	1	206957772	0.7672	0.7805
rs6666236	1	206957904	0.7673	0.7855
rs6674935	1	206958232	0.7676	0.7841
rs6664005	1	206958263	0.7682	0.7834
rs1340106	1	206958522	0.7684	0.7843
rs6678349	1	206959071	0.7687	0.7846
rs6678478	1	206959186	0.7689	0.7852
rs1166878	1	206959970	0.9415	0.2126
rs9308406	1	206960005	0.7693	0.7863
rs17259881	1	206960459	0.9299	0.9106
rs12725514	1	206963182	0.244	0.9894
rs11119120	1	206963283	0.7633	0.7885
rs11119121	1	206963360	0.7441	0.9015
rs1166879	1	206964039	0.7915	0.226
rs12063248	1	206964598	0.6677	0.7809
rs12093844	1	206964906	0.7569	0.7925
rs10082275	1	206965542	0.7555	0.7941
rs12240270	1	206967856	0.7562	0.7922
rs12057203	1	206968232	0.7445	0.7942
rs2275912	1	206969904	0.7572	0.7954
rs1166881	1	206971373	0.8966	0.1611
rs2297940	1	206972966	0.7352	0.8019
rs2297941	1	206973427	0.7301	0.8025
rs11119122	1	206974398	0.7266	0.8046
rs11119123	1	206976495	0.8274	0.8061
rs12062092	1	206979359	0.7175	0.8063
rs4844721	1	206984414	0.4051	0.3863
rs11805514	1	206985285	0.7054	0.8085
rs12124181	1	206985962	0.991	0.2195
rs6699917	1	206988303	0.6464	0.8058
rs12407497	1	206988924	0.2932	0.3224
rs12403851	1	206988980	0.441	0.3201
rs7525245	1	206990107	0.4217	0.5395
rs13375803	1	206991177	0.8354	0.5055
rs17013209	1	206992552	0.4354	0.5089
rs17013211	1	206992665	0.8299	0.5057
rs17259888	1	206992987	0.4133	0.3849
rs12088758	1	206993094	0.9367	0.1401
rs11803817	1	206993611	0.8026	0.5052
rs10494906	1	206994721	0.431	0.5397
rs12563868	1	206994827	0.3631	0.02909
rs10494907	1	206994964	0.4238	0.5379
rs17187687	1	206995781	0.9164	0.1403
rs17187694	1	206995793	0.4237	0.4818
rs1933570	1	206996212	0.3596	0.02892
rs12404464	1	206996355	0.3898	0.02889
rs11803397	1	206996409	0.8594	0.5067
rs12076253	1	206996888	0.4404	0.5407
rs17259902	1	206998010	0.9545	0.1361
rs7547434	1	206999323	0.4304	0.06518
rs1933568	1	206999563	0.4022	0.04776
rs12129893	1	206999597	0.6947	0.8922
rs6697605	1	206999994	0.855	0.7316
rs12566333	1	207000744	0.4054	0.06408
rs12077501	1	207001174	0.9841	0.1338
rs12568570	1	207001921	0.3831	0.0579
rs12565978	1	207002039	0.3501	0.04159
rs17013220	1	207002597	0.3214	0.03032
rs7514841	1	207003074	0.3752	0.04509
rs17259916	1	207004026	0.3624	0.7343
rs11585407	1	207004207	0.8696	0.01145
rs17013227	1	207004625	0.7673	0.7338
rs11585869	1	207004860	0.4737	0.8087
rs1933566	1	207005293	0.8658	0.2932
rs1933565	1	207005375	0.9842	0.09235
rs11582511	1	207005795	0.9921	0.09247
rs17013228	1	207006475	0.992	0.09276
rs17013230	1	207006941	0.9927	0.09302
rs1937137	1	207007295	0.9727	0.06153
rs6689572	1	207007565	0.9813	0.09666
rs6690048	1	207008018	0.891	0.2252
rs6681841	1	207008211	0.3621	0.6234
rs2185088	1	207009122	0.9689	0.09696
rs4598485	1	207009493	0.971	0.09668
rs17187715	1	207011458	0.8965	0.2241
rs17187722	1	207011490	0.8919	0.2236
rs1166938	1	207013025	0.08046	0.8472
rs17013249	1	207013422	0.2472	0.05303
rs12565659	1	207013534	0.2309	0.05298
rs12567605	1	207013810	0.1521	0.03102
rs6668807	1	207013893	0.3893	0.07004
rs6668813	1	207013905	0.1951	0.48
rs6681543	1	207014058	0.4594	0.1942
rs6669200	1	207014252	0.4653	0.04818
rs12076124	1	207014520	0.4654	0.04816
rs12079674	1	207014638	0.463	0.04862
rs11119127	1	207014657	0.1597	0.03359
rs12075136	1	207014724	0.4407	0.04851
rs11119129	1	207014817	0.1559	0.03349
rs7526763	1	207015010	0.4354	0.04869
rs7526845	1	207015047	0.4424	0.04879
rs1890341	1	207015608	0.1354	0.7842
rs12076644	1	207015990	0.1136	0.6555
rs1166937	1	207016146	0.2697	0.8952
rs11119130	1	207016626	0.4431	0.04855
rs6694350	1	207017089	0.4414	0.04859
rs6679469	1	207017182	0.7082	0.02942
rs10863725	1	207017455	0.06499	0.7734
rs12079343	1	207017520	0.2604	0.04107
rs12084143	1	207017788	0.2648	0.04105
rs7536580	1	207018145	0.1358	0.03471
rs7536675	1	207018236	0.2779	0.04116
rs12568735	1	207018312	0.6894	0.2659
rs12568754	1	207018450	0.2051	0.03424
rs6685901	1	207018760	0.264	0.04182
rs6700909	1	207018812	0.2642	0.04298
rs6660992	1	207019014	0.1407	0.7327
rs6698685	1	207019151	0.2688	0.04298
rs1937140	1	207019234	0.3189	0.04306
rs1937139	1	207019582	0.5974	0.3426
rs12567291	1	207019738	0.2158	0.03374
rs7543009	1	207020236	0.5531	0.3444
rs1933546	1	207020600	0.5534	0.3444
rs1933547	1	207020629	0.552	0.3368
rs6668226	1	207021254	0.1794	0.7523
rs6693169	1	207021267	0.1801	0.7529
rs12085219	1	207021495	0.2588	0.08025
rs140609	1	207022127	0.8647	0.151
rs6540489	1	207022370	0.8606	0.1261
rs17013345	1	207022624	0.8756	0.1304
rs1166928	1	207023244	0.255	0.04688
rs1166929	1	207023581	0.4715	0.0585
rs1166932	1	207024338	0.8677	0.9567
rs1166933	1	207024384	0.5646	0.07847
rs1166934	1	207025146	0.1096	0.4578
rs17013358	1	207025707	0.2251	0.1148
rs1166935	1	207025778	0.9233	0.5046
rs12407626	1	207025905	0.3706	0.1014
rs12401353	1	207025939	0.3733	0.1025
rs1185602	1	207027297	0.2747	0.07715
rs1166922	1	207027464	0.266	0.07726
rs1166923	1	207027499	0.2884	0.07753
rs1166924	1	207027668	0.2692	0.07751
rs1166925	1	207027731	0.2743	0.08869
rs12137586	1	207028378	0.2036	0.1212
rs1937136	1	207029123	0.3632	0.107
rs17013392	1	207035032	0.3625	0.04049
rs11809928	1	207035963	0.354	0.1075
rs12403109	1	207036373	0.3952	0.04082
rs1166899	1	207037024	0.7561	0.9288
rs17013396	1	207037332	0.8218	0.1724
rs7535715	1	207038365	0.3292	0.09359
rs1316354	1	207038398	0.3403	0.1211
rs1182870	1	207038586	0.4379	0.951
rs1317167	1	207038602	0.3038	0.2212
rs1166900	1	207038767	0.1382	0.2297
rs12563926	1	207039310	0.3457	0.03411
rs12145483	1	207040500	0.9541	0.1022
rs1166903	1	207041220	0.1895	0.1441
rs1166905	1	207041469	0.8164	0.483
rs1166906	1	207041528	0.6992	0.4859
rs1166907	1	207041558	0.8408	0.4884
rs7555514	1	207041651	0.9311	0.4911
rs1166909	1	207041772	0.9176	0.5066
[truncated: 24,123 more rows]
