# Supplementary material for: Genome-Wide Meta-Analysis of Myopia and Hyperopia Provides Evidence for Replication of 11 Loci
Source: PLoS One. 2014 Sep 18;9(9):e107110. doi: 10.1371/journal.pone.0107110 (PMC4169415; doi:10.1371/journal.pone.0107110)
Supplement: Table S8 — Comparison of minor allele frequencies (MAF) for each of the Kiefer et al. SNPs for the discovery populations. (XLSX) [file pone.0107110.s018.xlsx]

## Sheet: Table S8 MAF in Discovery
Supplemental Table S8 - Comparison of minor allele frequencies (MAF) for each of the Kiefer et al SNPs for the discovery populations.
Replication SNP	Chromosome	Position	23andMe MAF	AREDS MAF	KORA MAF	FES MAF	MESA MAF	OGPT MAF	RS-I MAF	RS-II MAF	RS-III MAF	ERF MAF	Mean MAF	StDev
rs6702767	1	200844547	0.485	0.4992	0.4979	0.4814	0.49141	0.4512	0.479134	0.475013	0.473751	0.42625	0.475029	0.0220654
rs11681122	2	146786063	0.45	N/A	N/A	N/A	N/A	N/A	N/A	N/A	N/A	N/A	N/A	N/A
rs17428076	2	172851936	0.237	0.2381	0.2349	0.2434	0.23598	0.2674	0.238929	0.258313	0.246931	0.28885	0.250311	0.0170686
rs1898585	2	178660450	0.05	N/A	N/A	N/A	N/A	N/A	N/A	N/A	N/A	N/A	N/A	N/A
rs1550094	2	233385396	0.305	N/A	N/A	N/A	N/A	N/A	N/A	N/A	N/A	N/A	N/A	N/A
rs1843303	3	4185124	0.303	0.2882	0.3125	0.2927	0.29571	0.235	0.291778	0.293774	0.2918	N/A	0.287683	0.0210715
rs7624084	3	141093285	0.333	0.422	0.417	0.4455	0.4607	0.4581	0.494494	0.498933	0.498027	0.41875	0.457056	0.0321154
rs11939401	4	80818417	0.203	0.2026	0.2062	0.1985	0.18891	0.1716	0.206975	0.215411	0.210844	0.19054	0.199064	0.0127469
rs5022942	4	81959966	0.229	N/A	N/A	N/A	N/A	N/A	N/A	N/A	N/A	N/A	N/A	N/A
rs7744813	6	73643289	0.405	0.3865	0.4181	0.4031	0.40416	0.3228	0.41889	0.399089	0.411357	0.4429	0.400766	0.0313021
rs12193446	6	129820038	0.094	0.09377	0.09444	0.09642	0.10333	0.1711	0.100096	0.098461	0.098857	0.04691	0.100376	0.0297579
rs9365619	6	164251746	0.457	0.4723	0.4794	0.4433	0.5736	0.4711	0.492988	0.498372	0.49607	0.49182	0.490994	0.0334381
rs2137277	8	40734662	0.189	0.2083	0.21	0.1942	0.1997	0.1655	0.188819	0.187269	0.186288	0.10231	0.182487	0.0310037
chr8:60178580	8	60178580	0.358	N/A	N/A	N/A	N/A	N/A	N/A	N/A	N/A	N/A	N/A	N/A
rs10963578	9	18338649	0.2	N/A	N/A	N/A	N/A	N/A	N/A	N/A	N/A	N/A	N/A	N/A
rs11145746	9	71834380	0.198	0.1987	0.2076	0.2165	0.20282	0.1573	0.217967	0.217301	0.230893	0.2245	0.208176	0.0203801
rs4245599	10	60365755	0.466	0.4675	0.4786	0.4714	0.46199	0.3843	0.448787	0.45711	0.438026	0.42297	0.447854	0.0277428
rs6480859	10	79081948	0.363	0.3892	0.3834	0.3566	0.37729	0.2403	0.390189	0.39989	0.398449	0.38615	0.369052	0.0471005
rs745480	10	85986554	0.473	0.4838	0.496	0.4683	0.46897	0.4643	0.484188	0.499912	0.49218	0.46364	0.480143	0.0133555
rs4367880	10	114795256	0.199	N/A	N/A	N/A	N/A	N/A	N/A	N/A	N/A	N/A	N/A	N/A
rs11602008	11	40149305	0.181	N/A	N/A	N/A	N/A	N/A	N/A	N/A	N/A	N/A	N/A	N/A
chr11:65348347	11	65348347	0.017	N/A	N/A	N/A	N/A	N/A	N/A	N/A	N/A	N/A	N/A	N/A
rs10736767	11	84637065	0.466	0.4494	0.4516	0.4709	0.45759	0.4056	0.466841	0.46673	0.46736	0.4928	0.458758	0.0222988
rs6487748	12	9435768	0.491	N/A	N/A	N/A	N/A	N/A	N/A	N/A	N/A	N/A	N/A	N/A
rs3138142	12	56115585	0.218	0.2253	0.2087	0.1497	0.21184	N/A	0.211194	0.208717	0.20864	N/A	0.203442	0.0226119
rs4291789	13	100672921	0.326	N/A	N/A	N/A	N/A	N/A	N/A	N/A	N/A	N/A	N/A	N/A
rs61988414	14	42313443	0.168	N/A	N/A	N/A	N/A	N/A	N/A	N/A	N/A	N/A	N/A	N/A
chr14:54413001	14	54413001	0.489	N/A	N/A	N/A	N/A	N/A	N/A	N/A	N/A	N/A	N/A	N/A
rs524952	15	35005886	0.469	0.4715	0.4599	0.4664	0.44798	0.463	0.485188	0.477955	0.483991	N/A	0.469489	0.0119306
rs4778882	15	79382019	0.401	N/A	N/A	N/A	N/A	N/A	N/A	N/A	N/A	N/A	N/A	N/A
rs17648524	16	7459683	0.365	0.3721	0.3585	0.3695	0.37165	0.2905	0.363416	0.344662	0.357034	0.4381	0.362829	0.0357276
rs2908972	17	11407259	0.397	0.3998	0.4058	0.4017	0.40116	0.3521	0.437056	0.411627	0.405685	0.38258	0.399723	0.02154
rs10512441	17	31239645	0.203	0.2018	0.1894	0.2015	0.20315	0.1869	0.166855	0.173174	0.176275	0.18255	0.186845	0.012594
rs9902755	17	47220726	0.47	0.4914	0.4925	N/A	0.49518	N/A	N/A	N/A	N/A	N/A	N/A	N/A
chr17:79585492	17	79585492	0.393	N/A	N/A	N/A	N/A	N/A	N/A	N/A	N/A	N/A	N/A	N/A
